# Supplementary material for: Consumers purchase intention in live-streaming e-commerce: A consumption value perspective and the role of streamer popularity
Source: PLoS One. 2024 Feb 15;19(2):e0296339. doi: 10.1371/journal.pone.0296339 (PMC10868799; doi:10.1371/journal.pone.0296339)
Supplement: S1 Data — (XLSX) [file pone.0296339.s001.xlsx]

## Sheet: Sheet1
NO.	RECEIVED AT	TIME	IP ADDRESS	FV1	FV2	FV3	FV4	FV5	SV1	SV2	SV3	SV4	SV5	EMV1	EMV2	EMV3	EMV4	EPV1	EPV2	EPV3	EPV4	CV1	CV2	CV3	CV4	CV5	SGV1	SGV2	SGV3	SGV4	PI1	PI2	PI3	SP1	SP2	SP3	SP4	GENDER	AGE	OCCUPATION	MONTHLY SALARY	MOSTLY USED LIVE-STREAMING PLATFORM
1	2022-04-15 21:18:24	158seconds	123.147.251.214	7	6	6	6	7	6	5	5	5	6	6	6	6	7	7	7	6	6	6	7	6	7	6	6	7	7	7	6	6	7	6	6	6	7	1	2	1	3	3
2	2022-04-15 10:24:42	175seconds	123.146.225.226	7	7	6	6	5	4	6	6	3	3	5	5	5	5	7	7	7	7	6	7	4	4	7	5	5	6	6	5	5	7	7	7	7	7	2	2	2	2	1
3	2022-04-16 10:29:31	56seconds	183.227.151.3	4	4	4	4	4	4	4	4	1	1	4	4	4	4	4	4	4	4	4	4	4	4	4	1	4	1	1	1	2	2	6	6	5	5	2	4	2	1	3
4	2022-04-20 10:29:38	179seconds	223.104.249.240	4	6	5	5	5	5	4	5	5	5	5	4	5	5	6	5	5	5	5	5	4	4	5	5	5	5	4	5	5	5	4	4	4	4	2	4	2	2	2
5	2022-04-21 10:29:39	206seconds	123.147.246.179	2	5	7	5	7	6	1	5	3	6	4	3	4	4	7	6	6	5	7	4	6	4	6	1	1	1	1	4	4	7	4	4	4	4	1	4	2	2	2
6	2022-04-26 10:29:46	82seconds	101.206.85.207	5	5	5	6	6	4	1	3	4	5	5	4	5	5	5	5	5	5	5	5	3	3	7	5	7	7	7	3	6	6	4	5	5	5	2	4	3	1	2
7	2022-04-26 10:30:19	52seconds	115.52.183.16	6	4	3	5	5	5	4	5	4	5	5	5	6	5	6	6	5	4	4	6	3	4	6	6	6	5	4	4	5	5	4	6	5	5	2	2	1	2	1
8	2022-04-26 10:31:15	106seconds	182.118.237.124	4	5	3	2	5	3	2	1	2	2	3	2	2	2	4	4	3	3	5	3	3	3	4	3	3	3	3	3	2	2	2	4	4	4	2	3	2	2	2
9	2022-04-26 10:31:29	179seconds	123.147.249.216	6	7	5	6	7	7	4	5	7	5	7	6	7	7	7	7	7	7	4	7	4	4	7	7	7	7	7	5	7	7	4	4	5	7	2	4	3	1	2
10	2022-04-26 10:32:20	198seconds	183.228.59.232	7	5	5	3	5	5	4	5	3	2	6	6	5	5	6	5	6	4	5	5	6	4	4	6	6	6	6	3	3	6	4	4	5	5	2	4	5	2	2
11	2022-04-26 10:32:57	154seconds	113.205.246.101	6	5	4	2	2	2	2	2	2	3	3	3	3	3	4	4	5	4	4	4	5	4	1	2	2	3	3	1	1	1	3	2	3	3	2	2	1	2	3
12	2022-04-26 10:35:40	270seconds	223.104.251.14	5	6	5	5	5	5	5	5	5	5	5	5	5	5	6	6	6	6	6	5	5	5	5	5	5	4	4	4	5	5	4	4	4	4	2	3	4	1	2
13	2022-04-26 10:36:25	263seconds	125.84.62.201	7	7	7	6	7	6	6	6	5	6	4	5	6	5	6	6	7	7	6	7	5	5	6	4	7	6	5	4	4	6	4	5	6	6	2	3	2	2	1
14	2022-04-26 10:36:52	65seconds	39.144.218.41	7	6	6	4	6	6	4	4	4	4	6	4	4	5	7	7	6	5	5	5	5	4	6	4	4	4	4	5	5	5	5	6	6	5	2	4	2	1	2
15	2022-04-26 10:40:55	159seconds	222.179.234.135	7	5	5	3	4	4	3	3	4	4	4	3	3	5	5	5	5	5	5	6	4	3	5	3	3	3	3	3	3	5	4	3	3	3	2	3	1	2	2
16	2022-04-26 10:42:17	225seconds	113.250.244.42	5	5	3	3	6	3	3	1	2	4	1	5	3	4	6	6	5	5	4	5	5	7	6	6	5	3	5	5	5	5	7	4	4	3	1	4	2	1	1
17	2022-04-26 10:44:46	112seconds	182.118.237.9	6	6	6	6	5	4	4	5	4	5	5	5	5	6	6	5	6	5	5	4	5	5	4	3	3	2	3	4	5	5	5	5	5	6	2	3	5	2	3
18	2022-04-26 11:08:04	80seconds	117.59.173.120	6	6	6	6	6	2	2	3	2	6	5	5	5	5	5	5	5	5	5	5	5	5	5	5	5	5	5	5	5	5	2	2	2	2	1	2	4	1	1
19	2022-04-26 12:13:13	617seconds	223.104.213.51	3	4	2	4	5	3	3	2	2	5	4	3	3	3	3	4	4	2	2	5	3	3	4	3	1	1	1	4	3	4	4	3	3	5	2	4	5	1	2
20	2022-04-26 13:48:47	439seconds	39.149.41.170	6	7	7	4	7	7	7	7	4	7	7	7	7	6	6	7	7	7	7	7	7	4	7	7	7	7	7	7	7	7	7	7	7	7	2	4	5	3	2
21	2022-04-26 14:11:57	215seconds	123.11.139.124	6	6	5	5	6	5	5	5	5	5	6	5	5	6	6	6	7	5	7	5	5	4	6	4	4	4	4	5	5	5	5	4	5	5	2	4	5	2	2
22	2022-04-26 19:54:15	337seconds	39.149.41.170	3	4	3	3	3	4	4	4	4	4	4	4	4	4	4	4	4	4	4	4	4	4	4	4	4	4	4	4	4	4	4	4	4	4	1	2	1	3	2
23	2022-04-26 19:58:02	222seconds	39.149.41.170	6	6	5	5	6	5	6	5	5	6	6	7	5	4	6	6	5	4	6	4	5	5	6	3	2	2	3	5	5	6	4	5	5	4	2	4	2	2	3
24	2022-04-26 19:59:39	665seconds	39.149.41.170	3	4	5	4	5	4	5	6	4	6	5	6	7	5	4	6	7	6	5	4	5	4	4	3	4	3	4	4	5	5	4	5	6	6	1	4	3	3	1
25	2022-04-26 23:21:01	202seconds	183.227.216.154	3	4	5	6	7	4	5	6	5	6	5	7	6	5	6	6	5	4	6	6	5	6	4	2	1	2	3	4	5	6	5	4	6	6	2	4	3	1	3
26	2022-04-27 12:10:39	72seconds	183.226.75.156	4	4	4	4	4	4	4	7	6	6	6	6	6	4	7	7	7	5	4	1	6	4	6	6	6	6	6	3	3	6	4	6	4	6	1	4	3	1	1
27	2022-04-27 12:51:53	159seconds	27.10.107.169	6	5	5	3	5	5	6	5	5	4	5	5	5	5	4	5	7	6	5	4	4	5	5	4	4	3	3	3	3	4	1	3	4	3	2	2	3	1	2
28	2022-04-27 14:44:28	181seconds	39.149.41.170	5	3	4	4	5	5	5	6	6	6	5	4	4	4	5	5	5	5	5	5	5	5	6	4	5	5	4	5	5	5	5	4	2	5	1	2	3	2	2
29	2022-04-27 14:50:03	167seconds	39.149.41.170	4	7	6	5	6	3	6	5	5	5	6	6	5	6	5	6	5	6	4	3	5	3	6	5	5	6	5	3	6	5	6	4	5	4	2	3	3	2	2
30	2022-04-27 14:54:16	173seconds	39.149.41.170	6	6	6	4	5	5	5	5	5	5	4	4	4	5	5	5	5	5	5	5	5	5	5	4	4	4	4	3	4	4	1	3	4	4	2	2	3	3	2
31	2022-04-27 15:26:33	177seconds	39.149.41.170	6	6	5	3	6	6	2	5	4	3	6	7	5	3	7	6	7	7	6	6	7	5	6	6	6	6	5	4	3	6	6	6	6	6	2	2	1	2	2
32	2022-04-28 15:31:29	181seconds	39.149.41.170	6	7	5	6	7	5	4	4	4	5	5	4	4	4	5	5	5	5	5	6	5	5	5	4	3	4	4	3	4	4	3	4	4	5	1	3	5	2	2
33	2022-04-28 15:34:01	145seconds	39.149.41.170	4	5	5	5	4	4	5	6	5	5	5	4	5	4	5	5	4	4	4	5	5	4	4	5	4	4	5	4	4	4	5	5	4	4	2	2	1	1	1
34	2022-05-01 09:43:53	514seconds	42.228.229.223	3	2	3	2	3	2	3	3	3	3	3	3	3	2	4	4	3	3	4	1	2	3	3	2	2	2	2	3	3	3	2	3	4	3	2	2	5	2	2
35	2022-05-01 09:52:13	122seconds	123.147.250.49	5	5	2	2	5	5	3	5	4	4	3	3	4	4	5	4	5	5	4	4	5	5	4	3	4	4	4	1	1	4	5	5	5	5	1	4	1	2	1
36	2022-05-01 09:57:56	217seconds	39.144.140.239	5	4	5	5	4	5	3	4	3	4	4	3	5	3	5	5	6	3	3	5	2	1	5	3	4	4	5	2	2	1	1	1	1	4	2	3	5	2	2
37	2022-05-01 10:04:50	234seconds	39.149.41.170	7	7	7	7	1	6	6	6	6	6	6	6	6	6	6	6	6	6	6	6	6	6	6	6	6	6	6	6	6	6	6	6	6	6	1	2	1	2	1
38	2022-05-01 10:33:01	117seconds	223.104.249.246	7	7	7	7	7	7	7	6	5	7	7	5	5	1	7	7	7	5	7	6	7	4	7	5	6	7	6	4	6	6	5	1	5	5	2	2	1	1	2
39	2022-05-01 10:42:40	438seconds	49.78.206.34	4	4	5	1	4	6	3	3	1	1	2	3	3	5	6	5	5	1	3	4	1	1	4	4	3	3	3	1	4	1	1	1	1	3	2	4	4	1	1
40	2022-05-01 10:43:20	170seconds	112.86.84.30	2	5	6	6	6	6	5	5	6	5	5	6	5	6	5	4	5	5	4	5	6	5	5	6	5	6	6	6	5	7	6	5	4	4	2	4	1	1	3
41	2022-05-01 10:44:08	239seconds	218.201.48.226	6	5	6	5	4	4	4	5	4	3	3	3	2	4	2	2	4	2	4	4	4	4	2	2	2	2	2	2	2	3	3	2	2	3	2	2	1	3	1
42	2022-05-01 10:46:24	306seconds	101.206.166.45	7	7	5	4	7	5	4	4	4	5	5	5	5	6	7	7	6	6	6	5	5	4	5	5	5	6	5	4	4	5	4	4	4	4	2	3	3	1	2
43	2022-05-01 10:53:13	82seconds	106.115.112.102	6	6	6	4	5	6	5	5	4	4	4	4	4	4	5	5	5	4	4	5	5	4	5	5	5	4	4	3	4	5	4	5	4	4	2	4	1	2	2
44	2022-05-01 10:57:13	210seconds	119.126.105.98	4	3	3	5	5	5	6	3	3	4	4	3	5	5	6	5	5	5	5	5	3	5	6	4	5	5	4	3	3	4	3	5	5	5	2	2	3	2	2
45	2022-05-01 11:02:01	192seconds	36.44.166.18	4	4	3	4	4	4	5	5	3	3	4	4	3	4	5	5	4	4	4	4	4	4	4	3	4	4	4	3	3	3	3	3	4	4	2	2	3	1	2
46	2022-05-01 11:04:49	126seconds	14.108.189.144	6	6	7	5	7	6	6	6	6	6	6	6	7	7	7	7	7	7	6	7	7	7	7	7	7	6	6	6	6	7	6	6	7	7	2	3	3	1	3
47	2022-05-01 11:05:03	245seconds	182.126.173.110	6	6	5	5	6	5	4	5	4	4	4	4	4	4	5	5	5	4	5	5	4	4	4	3	3	3	3	4	4	4	4	4	4	5	2	2	1	2	3
48	2022-05-01 11:07:38	354seconds	223.91.122.161	5	7	4	5	3	5	6	4	3	4	5	4	3	4	4	4	3	4	5	5	5	3	4	4	3	3	3	2	4	4	5	3	4	5	1	4	3	2	1
49	2022-05-01 11:11:47	731seconds	39.149.41.26	7	7	7	7	7	7	4	5	7	7	6	4	4	5	7	7	6	3	7	7	5	2	4	3	5	3	4	3	4	5	4	3	4	6	2	2	4	2	2
50	2022-05-01 11:17:22	209seconds	39.149.41.95	7	7	7	7	7	7	4	4	5	7	5	4	5	5	6	6	7	4	4	6	4	4	6	3	4	4	4	6	6	6	4	4	4	4	2	3	3	3	1
51	2022-05-01 11:25:22	139seconds	117.183.234.20	5	4	6	6	5	1	4	7	2	3	3	2	6	6	2	3	4	4	5	7	7	7	6	4	5	3	1	6	5	7	1	2	1	3	2	3	1	2	2
52	2022-05-01 11:26:20	190seconds	222.179.234.144	6	5	4	5	6	4	5	5	4	6	4	3	5	5	6	6	5	6	4	5	4	4	5	3	2	3	3	4	3	5	3	4	4	5	2	2	4	3	3
53	2022-05-01 11:28:22	284seconds	101.19.113.251	3	4	2	4	3	3	3	2	2	2	2	2	1	2	1	1	2	1	4	2	4	4	4	4	2	2	3	2	3	4	2	2	2	2	2	3	4	3	1
54	2022-05-01 11:28:49	106seconds	106.84.172.134	4	7	6	6	6	6	4	4	4	5	6	4	4	6	6	6	6	6	6	6	6	5	6	5	5	5	4	4	6	4	4	4	4	4	1	4	1	1	3
55	2022-05-01 11:28:51	117seconds	39.144.218.81	5	3	3	4	4	4	3	2	4	3	4	3	4	4	4	5	5	5	4	5	5	5	5	5	5	5	5	5	5	6	4	4	4	4	2	4	2	3	1
56	2022-05-01 11:29:23	157seconds	117.136.30.47	5	5	3	6	7	4	2	4	5	3	5	5	4	5	7	6	7	7	7	4	2	1	4	2	3	3	2	3	5	4	2	2	2	3	1	3	2	1	2
57	2022-05-01 11:29:47	113seconds	106.84.172.91	5	5	4	4	5	5	3	5	4	4	4	4	5	4	4	5	5	3	4	4	4	4	4	4	3	5	5	4	4	5	4	4	4	4	2	4	1	3	2
58	2022-05-01 11:29:54	128seconds	106.84.172.68	6	6	5	6	6	6	6	6	6	5	6	4	5	6	6	6	5	5	5	6	6	6	6	4	4	4	4	2	4	5	5	5	5	5	1	4	3	4	2
59	2022-05-01 11:30:57	278seconds	106.84.168.101	2	5	3	2	3	4	4	5	5	5	3	3	4	4	5	5	5	5	4	5	4	4	5	5	4	3	3	3	3	5	3	3	4	3	1	2	2	4	2
60	2022-05-01 11:32:05	72seconds	39.144.219.49	6	6	3	2	5	5	2	4	4	5	4	4	4	4	5	5	5	5	4	5	4	4	5	2	2	2	2	4	4	5	4	4	4	4	2	4	3	1	1
61	2022-05-01 11:34:22	133seconds	223.104.250.178	7	7	5	4	4	4	5	5	1	2	3	3	3	5	6	6	6	6	3	5	3	3	6	4	4	3	4	6	3	3	1	1	1	1	2	4	4	3	3
62	2022-05-01 11:34:29	98seconds	123.147.251.190	5	4	5	5	5	5	5	5	5	3	3	4	3	4	6	4	3	6	2	5	3	5	4	5	2	6	5	4	2	4	4	3	4	5	2	4	5	2	1
63	2022-05-01 11:34:43	82seconds	27.8.81.228	7	6	5	6	6	6	6	5	5	5	6	5	5	4	4	5	5	4	4	5	4	5	4	5	4	4	5	5	5	5	5	5	4	5	2	2	5	2	1
64	2022-05-01 11:35:15	409seconds	39.144.218.37	7	6	5	5	5	5	5	5	5	5	5	5	5	5	5	5	5	5	5	5	5	5	5	5	5	5	5	5	5	5	5	5	5	5	1	2	1	1	2
65	2022-05-01 11:38:26	367seconds	36.106.38.238	4	4	4	4	5	5	4	4	4	1	4	3	3	4	5	5	5	5	3	3	4	5	5	3	4	4	4	3	3	3	1	1	1	1	2	3	4	1	1
66	2022-05-01 11:38:47	219seconds	117.136.30.12	4	4	3	3	4	4	4	5	5	6	4	4	4	4	3	5	5	4	5	4	4	4	5	4	5	5	5	5	5	5	5	5	5	5	2	3	5	2	3
67	2022-05-01 11:39:27	57seconds	39.144.0.205	7	6	5	5	4	5	4	4	5	7	5	5	7	5	5	5	4	6	6	7	5	7	7	5	5	4	5	3	6	6	5	5	6	5	2	4	5	2	3
68	2022-05-01 11:39:56	99seconds	123.147.250.92	5	4	3	4	5	3	3	3	2	4	4	4	3	4	5	5	5	4	4	4	3	3	3	4	3	3	3	3	4	4	4	3	3	4	2	3	5	2	3
69	2022-05-01 11:41:03	94seconds	123.147.251.78	4	6	6	6	6	5	3	4	4	4	4	4	4	4	5	5	5	5	5	5	5	5	5	5	5	5	5	3	4	4	4	4	4	4	1	4	4	3	1
70	2022-05-01 11:42:02	286seconds	39.144.219.109	5	5	6	4	5	4	4	4	5	5	6	4	5	5	5	6	6	6	5	5	5	6	5	6	6	6	6	5	5	6	6	6	6	6	2	4	1	1	2
71	2022-05-01 11:44:01	165seconds	122.96.32.225	7	7	7	5	5	5	4	5	6	6	6	5	6	5	5	6	5	5	5	7	6	5	6	6	6	6	6	7	7	7	7	6	7	7	1	3	2	1	1
72	2022-05-01 11:47:28	227seconds	39.144.219.106	2	3	2	2	5	3	1	2	1	1	1	2	3	3	3	3	3	4	3	3	3	3	3	3	3	3	3	2	3	3	3	3	3	3	1	4	5	1	3
73	2022-05-01 12:01:57	140seconds	106.84.165.36	5	5	4	3	4	3	1	1	4	4	4	2	2	4	5	5	4	3	5	5	3	5	5	2	2	2	2	2	4	5	4	4	4	4	1	2	2	1	3
74	2022-05-01 12:07:24	68seconds	123.147.249.216	6	5	4	4	7	7	5	6	4	6	6	5	4	5	7	7	6	7	6	6	6	6	7	7	6	6	4	4	5	6	5	5	5	5	2	3	2	3	3
75	2022-05-01 12:07:30	203seconds	39.144.219.107	5	6	5	5	6	7	5	6	4	5	5	6	5	6	6	6	6	6	6	6	6	5	6	6	6	6	6	5	5	5	5	5	5	5	1	2	5	1	1
76	2022-05-01 12:09:10	117seconds	106.84.38.127	7	4	5	6	6	6	6	4	6	7	6	4	4	6	6	5	5	6	5	6	6	6	6	3	4	4	4	4	5	5	3	3	4	3	2	3	2	1	3
77	2022-05-01 12:10:09	107seconds	223.104.248.1	5	5	3	5	5	3	3	4	4	3	5	3	3	4	6	6	5	5	5	6	4	4	5	3	3	3	3	4	4	5	4	4	4	4	2	2	5	1	2
78	2022-05-01 12:29:56	268seconds	39.149.41.191	7	7	7	5	4	4	4	4	4	5	5	4	5	5	5	5	5	5	5	4	4	4	4	5	5	5	5	4	4	4	4	4	4	4	2	3	2	3	2
79	2022-05-01 12:34:15	440seconds	223.104.248.6	4	4	5	7	5	6	5	7	6	7	5	5	5	5	5	5	5	5	5	5	5	5	5	5	5	5	5	5	5	5	5	5	5	6	2	2	1	2	1
80	2022-05-01 12:37:15	447seconds	202.195.159.14	4	4	3	3	3	3	3	3	3	5	3	3	3	2	3	3	2	5	3	3	2	3	2	4	4	4	4	3	3	3	3	3	3	3	2	3	3	2	1
81	2022-05-01 12:41:52	107seconds	39.149.40.23	7	6	4	4	5	5	4	7	5	4	5	4	4	5	4	4	5	5	5	4	5	5	5	5	6	5	4	5	4	5	5	5	5	5	2	4	3	4	2
82	2022-05-01 12:55:17	404seconds	39.149.40.238	3	4	4	2	3	2	4	3	3	1	1	1	1	1	3	3	3	3	3	3	2	3	3	1	3	3	3	2	2	3	5	3	2	3	1	3	3	4	1
83	2022-05-01 12:57:27	470seconds	39.149.41.248	5	4	4	4	4	4	5	5	3	4	4	4	3	3	3	5	5	3	5	5	4	3	3	5	4	5	5	4	3	6	3	4	4	4	2	3	1	2	2
84	2022-05-01 12:58:10	296seconds	39.149.41.170	5	5	4	5	6	6	4	5	6	5	4	5	5	6	5	5	5	5	5	6	5	5	6	7	7	7	6	5	5	5	4	4	4	4	2	4	3	2	2
85	2022-05-01 13:03:31	246seconds	39.149.41.170	4	4	4	3	3	3	3	3	3	3	3	3	3	3	3	3	3	3	3	3	4	3	4	3	3	4	3	3	3	3	4	4	6	5	2	3	2	3	2
86	2022-05-01 13:16:37	419seconds	47.57.231.112	7	7	4	6	6	6	4	5	6	4	6	5	6	6	6	7	7	6	5	5	4	4	4	6	6	6	5	5	5	5	4	4	4	4	2	4	5	1	1
87	2022-05-01 14:18:23	237seconds	106.46.78.170	6	6	5	4	3	3	3	7	5	1	4	6	4	6	5	5	5	5	4	3	6	5	5	2	2	2	2	2	3	3	4	6	6	6	1	4	1	3	1
88	2022-05-01 14:24:30	172seconds	14.107.78.151	6	6	4	4	4	3	3	3	3	4	4	3	2	3	5	3	4	5	3	3	3	4	3	5	4	3	4	4	4	4	4	4	4	4	1	3	2	1	2
89	2022-05-01 16:02:49	129seconds	39.144.181.143	5	6	5	4	5	5	5	5	4	6	5	3	4	4	5	5	5	4	5	6	5	5	5	4	3	3	3	4	4	4	6	6	6	6	1	4	1	2	2
90	2022-05-01 16:14:36	491seconds	123.147.246.111	6	6	6	6	6	6	2	2	2	6	6	2	6	6	6	6	6	6	6	6	6	2	6	6	6	6	6	4	4	6	5	5	5	4	2	3	5	1	1
91	2022-05-01 16:17:20	353seconds	121.236.8.88	6	5	6	5	6	5	5	6	6	6	5	5	5	5	5	5	5	5	5	5	5	5	5	5	5	5	5	5	5	5	5	5	5	5	2	3	5	2	4
92	2022-05-01 16:19:59	101seconds	121.236.8.88	7	7	3	3	6	4	5	5	5	7	4	4	3	4	5	6	7	5	3	3	2	2	4	3	4	2	5	4	4	4	4	4	4	4	2	2	5	2	1
93	2022-05-01 16:29:57	985seconds	111.60.74.140	4	6	3	3	4	5	4	3	3	3	4	4	4	3	5	4	4	4	5	4	4	4	5	4	4	4	5	5	3	4	4	4	5	4	1	3	1	1	2
94	2022-05-01 16:33:21	371seconds	117.136.12.148	4	5	5	5	5	4	3	3	5	4	4	4	4	5	5	4	5	2	5	5	4	1	5	3	4	4	2	4	5	5	7	7	7	7	1	2	3	3	2
95	2022-05-01 16:45:07	423seconds	106.46.76.20	3	2	4	1	5	3	2	4	2	1	4	2	3	1	5	2	3	6	2	4	3	2	5	1	3	5	3	4	1	5	2	5	3	4	1	2	1	3	1
96	2022-05-01 17:21:37	447seconds	106.34.174.128	5	5	4	5	4	4	5	4	5	5	4	5	3	6	4	5	6	3	4	2	5	3	4	4	3	4	4	3	5	3	5	4	3	4	2	3	5	2	4
97	2022-05-01 17:26:33	53seconds	223.104.111.77	5	4	2	2	4	3	5	4	4	5	3	4	4	4	4	4	4	4	4	4	4	4	4	4	4	4	4	4	4	4	4	4	4	4	2	2	4	2	1
98	2022-05-01 17:27:13	85seconds	117.159.95.59	3	4	2	1	6	3	1	4	1	1	3	1	3	2	5	4	5	4	5	5	5	1	1	1	1	2	4	1	4	5	1	1	1	1	1	2	4	3	4
99	2022-05-01 17:27:27	112seconds	223.104.105.64	6	6	6	6	6	6	4	5	6	7	5	4	4	4	6	6	6	6	6	6	6	6	6	4	3	3	4	6	6	6	4	4	5	4	2	2	4	2	1
100	2022-05-01 17:28:03	116seconds	61.158.147.235	5	5	4	6	3	4	3	5	6	3	5	4	4	5	4	5	4	5	4	5	4	3	6	4	4	5	5	4	5	4	5	5	4	5	1	2	1	2	4
101	2022-05-01 17:28:19	159seconds	182.118.234.131	6	5	3	5	6	6	4	3	4	3	5	4	4	5	7	6	6	6	6	4	5	4	4	6	6	6	4	5	6	7	5	4	6	6	2	3	5	2	2
102	2022-05-01 17:28:27	167seconds	117.159.95.59	2	3	1	1	4	3	3	5	2	4	3	3	3	3	5	4	3	4	4	4	4	4	3	3	3	4	3	2	3	4	4	4	4	4	2	4	5	3	1
103	2022-05-01 17:29:19	82seconds	39.144.177.143	4	5	5	4	5	5	4	4	5	5	5	5	5	5	5	5	5	5	5	5	4	5	5	5	5	5	5	4	4	5	4	4	5	4	2	4	1	3	4
104	2022-05-01 17:29:56	67seconds	39.144.177.147	7	7	4	5	5	4	3	4	5	5	4	4	4	4	5	5	5	4	4	5	3	3	5	5	5	5	5	5	5	5	5	5	5	5	1	2	5	2	2
105	2022-05-01 17:31:42	566seconds	123.52.132.55	4	3	5	3	5	3	2	6	3	3	5	6	3	5	4	5	6	7	5	5	5	4	4	4	3	3	4	5	5	4	3	5	4	4	2	4	1	2	2
106	2022-05-01 17:32:32	149seconds	182.118.233.121	5	5	4	4	4	5	6	6	6	6	6	6	5	4	7	6	6	6	6	6	6	6	6	6	5	5	6	5	6	5	6	5	6	6	2	2	4	2	2
107	2022-05-01 17:34:08	68seconds	182.118.237.195	6	5	4	3	4	4	4	4	3	3	4	4	4	5	5	5	4	3	4	4	4	3	3	3	3	3	3	3	3	3	5	4	4	4	1	2	1	1	1
108	2022-05-01 17:37:32	73seconds	39.144.22.69	6	6	5	4	6	6	4	5	4	3	5	4	4	4	6	6	6	5	5	5	4	4	6	4	4	4	4	5	5	5	4	4	4	4	2	4	5	3	4
109	2022-05-01 17:40:37	69seconds	117.136.104.101	4	5	4	3	5	4	4	4	4	4	4	3	3	4	5	5	5	5	5	6	6	6	4	3	2	3	3	3	4	4	6	6	6	6	1	2	1	4	2
110	2022-05-01 17:41:01	299seconds	115.59.64.11	3	4	3	2	4	3	2	5	2	6	3	3	3	3	4	3	3	3	3	4	3	3	3	2	3	4	3	3	3	3	3	3	3	3	2	2	4	4	1
111	2022-05-01 17:42:08	233seconds	117.159.95.59	4	5	5	3	4	3	2	4	2	3	4	3	2	3	5	5	5	3	5	5	5	5	5	4	5	4	3	2	2	4	4	4	4	3	2	4	5	2	2
112	2022-05-01 17:44:30	62seconds	117.159.95.59	4	3	1	1	5	2	1	1	2	7	4	2	2	2	2	2	2	2	2	2	2	3	3	2	2	2	2	3	2	3	5	7	7	7	2	4	1	2	3
113	2022-05-01 17:48:31	104seconds	223.104.107.109	5	4	5	4	5	3	5	3	5	4	6	4	5	3	6	4	3	4	4	4	3	3	3	4	4	4	5	3	3	5	3	5	3	5	2	4	3	2	1
114	2022-05-01 17:48:37	72seconds	171.10.64.116	7	7	3	5	7	6	5	4	4	7	4	4	4	4	7	4	5	5	7	6	4	5	4	5	5	4	4	5	5	5	4	4	4	5	2	4	4	2	2
115	2022-05-01 17:49:43	70seconds	39.144.177.153	4	4	4	4	4	4	4	4	4	3	3	2	2	4	4	4	3	4	4	5	3	3	4	4	4	4	3	4	4	4	4	4	4	4	1	4	1	3	2
116	2022-05-01 17:53:50	229seconds	223.104.107.226	5	5	4	4	5	4	4	5	4	4	5	4	5	4	5	4	4	5	4	4	5	5	5	3	5	3	4	5	5	5	4	4	5	4	2	4	3	2	1
117	2022-05-01 17:57:24	513seconds	117.159.95.58	3	4	2	1	2	2	2	2	2	2	2	2	2	2	3	3	3	2	2	3	3	3	3	3	2	1	1	1	1	3	1	1	2	2	1	4	3	3	3
118	2022-05-01 18:15:24	206seconds	39.162.160.201	4	5	5	6	6	5	4	4	5	5	5	5	6	5	6	6	6	6	5	6	5	5	6	6	6	6	6	4	4	4	4	4	5	5	2	4	3	2	1
119	2022-05-01 18:41:01	173seconds	182.118.237.114	6	6	5	6	6	6	3	3	3	5	5	4	4	4	5	5	5	5	5	5	5	3	6	6	6	6	6	4	5	5	5	5	5	5	2	4	1	3	3
120	2022-05-01 18:44:34	718seconds	39.149.41.68	5	5	5	7	7	7	5	4	4	5	6	4	6	6	6	5	4	4	4	7	3	4	6	4	4	4	4	6	6	6	6	6	4	4	2	4	3	2	1
121	2022-05-01 19:05:00	98seconds	39.144.177.157	7	6	4	6	5	6	3	4	5	3	5	5	5	5	7	6	6	6	6	7	4	4	6	3	3	4	4	5	5	7	2	2	2	2	1	2	2	2	4
122	2022-05-01 19:11:07	324seconds	39.149.40.2	5	4	5	6	6	5	4	5	5	6	5	5	6	5	5	6	5	5	5	5	4	5	5	3	4	2	1	5	6	5	5	4	5	6	1	4	3	4	4
123	2022-05-01 19:12:24	338seconds	222.130.90.72	4	5	4	5	6	5	5	6	5	6	6	5	4	6	6	5	6	6	4	5	6	7	6	2	3	4	4	5	6	6	6	7	6	7	2	4	4	3	3
124	2022-05-01 19:12:35	148seconds	39.144.134.85	5	6	5	6	7	6	6	5	6	6	6	5	6	7	6	5	6	6	5	5	6	6	5	4	6	4	4	5	6	6	6	6	6	6	2	4	5	2	3
125	2022-05-01 19:20:52	112seconds	222.130.90.72	7	6	5	6	6	6	6	5	5	5	6	5	5	4	4	5	5	4	4	5	4	5	4	5	4	4	5	5	5	5	5	5	4	5	1	3	1	3	1
126	2022-05-01 19:30:02	107seconds	222.130.90.72	7	6	5	5	5	5	5	5	5	5	5	5	5	5	5	5	5	5	5	5	5	5	5	5	5	5	5	5	5	5	5	5	5	5	1	2	5	4	3
127	2022-05-01 19:55:49	416seconds	39.149.41.99	4	4	4	4	5	5	4	4	4	1	4	3	3	4	5	5	5	5	3	3	4	5	5	3	4	4	4	3	3	3	1	1	1	1	2	3	5	2	2
128	2022-05-01 21:27:05	268seconds	39.149.41.170	4	4	3	3	4	4	4	5	5	6	4	4	4	4	3	5	5	4	5	4	4	4	5	4	5	5	5	5	5	5	5	5	5	5	2	4	2	4	1
129	2022-05-01 21:29:30	417seconds	223.91.79.23	7	6	5	5	4	5	4	4	5	7	5	5	7	5	5	5	4	6	6	7	5	7	7	5	5	4	5	3	6	6	5	5	6	5	1	2	2	2	2
130	2022-05-01 21:29:44	300seconds	61.149.73.64	5	4	3	4	5	3	3	3	2	4	4	4	3	4	5	5	5	4	4	4	3	3	3	4	3	3	3	3	4	4	4	3	3	4	2	4	3	1	2
131	2022-05-01 21:31:39	410seconds	61.149.73.64	4	6	6	6	6	5	3	4	4	4	4	4	4	4	5	5	5	5	5	5	5	5	5	5	5	5	5	3	4	4	4	4	4	4	1	4	5	1	4
132	2022-05-01 21:53:14	447seconds	223.104.178.114	5	5	6	4	5	4	4	4	5	5	6	4	5	5	5	6	6	6	5	5	5	6	5	6	6	6	6	5	5	6	6	6	6	6	1	2	1	3	1
133	2022-06-14 00:20:00	704seconds	36.112.184.33	7	7	7	5	5	5	4	5	6	6	6	5	6	5	5	6	5	5	5	7	6	5	6	6	6	6	6	7	7	7	7	6	7	7	2	3	3	1	4
134	2022-06-14 01:12:23	279seconds	60.255.160.203	2	3	2	2	5	3	1	2	1	1	1	2	3	3	3	3	3	4	3	3	3	3	3	3	3	3	3	2	3	3	3	3	3	3	2	2	5	1	2
135	2022-06-14 04:04:13	240seconds	182.151.120.249	5	5	4	3	4	3	1	1	4	4	4	2	2	4	5	5	4	3	5	5	3	5	5	2	2	2	2	2	4	5	4	4	4	4	2	4	1	3	4
136	2022-06-14 05:36:48	429seconds	182.149.84.17	6	5	4	4	7	7	5	6	4	6	6	5	4	5	7	7	6	7	6	6	6	6	7	7	6	6	4	4	5	6	5	5	5	5	1	2	4	1	1
137	2022-06-14 05:56:19	228seconds	125.62.2.24	5	6	5	5	6	7	5	6	4	5	5	6	5	6	6	6	6	6	6	6	6	5	6	6	6	6	6	5	5	5	5	5	5	5	1	3	1	1	1
138	2022-06-14 06:26:04	125seconds	118.115.84.68	7	4	5	6	6	6	6	4	6	7	6	4	4	6	6	5	5	6	5	6	6	6	6	3	4	4	4	4	5	5	3	3	4	3	1	3	2	1	2
139	2022-06-14 06:28:55	315seconds	183.222.158.247	5	5	3	5	5	3	3	4	4	3	5	3	3	4	6	6	5	5	5	6	4	4	5	3	3	3	3	4	4	5	4	4	4	4	2	4	1	1	1
140	2022-06-14 06:31:46	157seconds	220.197.208.124	7	7	7	5	4	4	4	4	4	5	5	4	5	5	5	5	5	5	5	4	4	4	4	5	5	5	5	4	4	4	4	4	4	4	1	3	2	1	3
141	2022-06-14 06:44:29	160seconds	223.104.112.97	4	4	5	7	5	6	5	7	6	7	5	5	5	5	5	5	5	5	5	5	5	5	5	5	5	5	5	5	5	5	5	5	5	6	1	2	5	2	1
142	2022-06-14 06:47:05	450seconds	61.48.213.142	4	4	3	3	3	3	3	3	3	5	3	3	3	2	3	3	2	5	3	3	2	3	2	4	4	4	4	3	3	3	3	3	3	3	1	3	4	1	3
143	2022-06-14 06:48:35	312seconds	112.45.96.156	7	6	4	4	5	5	4	7	5	4	5	4	4	5	4	4	5	5	5	4	5	5	5	5	6	5	4	5	4	5	5	5	5	5	2	2	5	1	1
144	2022-06-14 06:54:15	616seconds	183.228.136.123	3	4	4	2	3	2	4	3	3	1	1	1	1	1	3	3	3	3	3	3	2	3	3	1	3	3	3	2	2	3	5	3	2	3	2	2	5	2	1
145	2022-06-14 06:56:13	489seconds	117.173.136.2	5	4	4	4	4	4	5	5	3	4	4	4	3	3	3	5	5	3	5	5	4	3	3	5	4	5	5	4	3	6	3	4	4	4	2	2	5	3	3
146	2022-06-14 07:03:34	187seconds	14.107.85.10	5	5	4	5	6	6	4	5	6	5	4	5	5	6	5	5	5	5	5	6	5	5	6	7	7	7	6	5	5	5	4	4	4	4	2	4	1	1	1
147	2022-06-14 07:04:35	217seconds	218.203.231.133	4	4	4	3	3	3	3	3	3	3	3	3	3	3	3	3	3	3	3	3	4	3	4	3	3	4	3	3	3	3	4	4	6	5	2	2	4	2	3
148	2022-06-14 07:08:12	179seconds	117.172.26.100	7	7	4	6	6	6	4	5	6	4	6	5	6	6	6	7	7	6	5	5	4	4	4	6	6	6	5	5	5	5	4	4	4	4	2	4	3	2	1
149	2022-06-14 07:21:11	710seconds	123.146.91.187	6	6	5	4	3	3	3	7	5	1	4	6	4	6	5	5	5	5	4	3	6	5	5	2	2	2	2	2	3	3	4	6	6	6	1	2	3	1	4
150	2022-06-14 07:22:42	331seconds	117.59.173.59	6	6	4	4	4	3	3	3	3	4	4	3	2	3	5	3	4	5	3	3	3	4	3	5	4	3	4	4	4	4	4	4	4	4	2	2	3	3	3
151	2022-06-14 07:32:53	69seconds	117.136.92.56	5	6	5	4	5	5	5	5	4	6	5	3	4	4	5	5	5	4	5	6	5	5	5	4	3	3	3	4	4	4	6	6	6	6	2	4	3	2	1
152	2022-06-14 07:38:00	302seconds	113.206.123.200	6	6	6	6	6	6	2	2	2	6	6	2	6	6	6	6	6	6	6	6	6	2	6	6	6	6	6	4	4	6	5	5	5	4	2	2	3	2	2
153	2022-06-14 07:44:40	242seconds	171.217.97.145	6	5	6	5	6	5	5	6	6	6	5	5	5	5	5	5	5	5	5	5	5	5	5	5	5	5	5	5	5	5	5	5	5	5	1	2	3	1	3
154	2022-06-14 07:44:46	128seconds	118.112.106.199	7	7	3	3	6	4	5	5	5	7	4	4	3	4	5	6	7	5	3	3	2	2	4	3	4	2	5	4	4	4	4	4	4	4	2	3	3	1	1
155	2022-06-14 07:44:57	1521seconds	117.153.111.2	4	6	3	3	4	5	4	3	3	3	4	4	4	3	5	4	4	4	5	4	4	4	5	4	4	4	5	5	3	4	4	4	5	4	1	2	1	3	3
156	2022-06-14 07:47:27	574seconds	171.37.48.21	4	5	5	5	5	4	3	3	5	4	4	4	4	5	5	4	5	2	5	5	4	1	5	3	4	4	2	4	5	5	7	7	7	7	2	2	5	1	1
157	2022-06-14 07:50:30	397seconds	125.69.15.170	3	2	4	1	5	3	2	4	2	1	4	2	3	1	5	2	3	6	2	4	3	2	5	1	3	5	3	4	1	5	2	5	3	4	1	3	1	1	2
158	2022-06-14 07:52:43	661seconds	101.206.224.244	5	5	4	5	4	4	5	4	5	5	4	5	3	6	4	5	6	3	4	2	5	3	4	4	3	4	4	3	5	3	5	4	3	4	2	2	5	1	2
159	2022-06-14 07:55:52	197seconds	117.59.173.247	5	4	2	2	4	3	5	4	4	5	3	4	4	4	4	4	4	4	4	4	4	4	4	4	4	4	4	4	4	4	4	4	4	4	2	2	5	2	1
160	2022-06-14 07:57:39	914seconds	139.207.78.197	3	4	2	1	6	3	1	4	1	1	3	1	3	2	5	4	5	4	5	5	5	1	1	1	1	2	4	1	4	5	1	1	1	1	2	2	5	1	1
161	2022-06-14 08:05:20	197seconds	219.153.147.51	6	6	6	6	6	6	4	5	6	7	5	4	4	4	6	6	6	6	6	6	6	6	6	4	3	3	4	6	6	6	4	4	5	4	1	3	2	2	1
162	2022-06-14 08:35:13	339seconds	106.84.150.85	5	5	4	6	3	4	3	5	6	3	5	4	4	5	4	5	4	5	4	5	4	3	6	4	4	5	5	4	5	4	5	5	4	5	2	2	1	1	1
163	2022-06-14 08:45:21	323seconds	223.104.248.13	6	5	3	5	6	6	4	3	4	3	5	4	4	5	7	6	6	6	6	4	5	4	4	6	6	6	4	5	6	7	5	4	6	6	2	2	4	1	2
164	2022-06-14 08:46:10	222seconds	39.149.41.170	2	3	1	1	4	3	3	5	2	4	3	3	3	3	5	4	3	4	4	4	4	4	3	3	3	4	3	2	3	4	4	4	4	4	2	3	1	3	2
165	2022-06-14 08:56:34	381seconds	117.136.78.72	4	5	5	4	5	5	4	4	5	5	5	5	5	5	5	5	5	5	5	5	4	5	5	5	5	5	5	4	4	5	4	4	5	4	1	2	2	2	1
166	2022-06-14 08:59:33	82seconds	115.59.64.11	7	7	4	5	5	4	3	4	5	5	4	4	4	4	5	5	5	4	4	5	3	3	5	5	5	5	5	5	5	5	5	5	5	5	2	2	3	3	2
167	2022-06-14 09:21:36	249seconds	42.229.218.179	4	3	5	3	5	3	2	6	3	3	5	6	3	5	4	5	6	7	5	5	5	4	4	4	3	3	4	5	5	4	3	5	4	4	2	3	1	3	1
168	2022-06-14 09:32:57	85seconds	223.104.90.224	5	5	4	4	4	5	6	6	6	6	6	6	5	4	7	6	6	6	6	6	6	6	6	6	5	5	6	5	6	5	6	5	6	6	2	2	5	1	4
169	2022-06-14 09:56:13	184seconds	223.104.41.210	6	5	4	3	4	4	4	4	3	3	4	4	4	5	5	5	4	3	4	4	4	3	3	3	3	3	3	3	3	3	5	4	4	4	1	2	2	1	1
170	2022-06-14 10:34:20	386seconds	171.221.4.187	6	6	5	4	6	6	4	5	4	3	5	4	4	4	6	6	6	5	5	5	4	4	6	4	4	4	4	5	5	5	4	4	4	4	2	2	2	3	4
171	2022-06-14 11:33:08	156seconds	39.144.24.79	4	5	4	3	5	4	4	4	4	4	4	3	3	4	5	5	5	5	5	6	6	6	4	3	2	3	3	3	4	4	6	6	6	6	2	3	2	1	4
172	2022-06-14 11:42:37	519seconds	117.136.64.74	3	4	3	2	4	3	2	5	2	6	3	3	3	3	4	3	3	3	3	4	3	3	3	2	3	4	3	3	3	3	3	3	3	3	2	2	1	1	4
173	2022-06-14 12:23:32	657seconds	125.62.2.234	4	5	5	3	4	3	2	4	2	3	4	3	2	3	5	5	5	3	5	5	5	5	5	4	5	4	3	2	2	4	4	4	4	3	2	2	4	1	1
174	2022-06-14 12:25:15	2345seconds	123.147.249.173	4	3	1	1	5	2	1	1	2	7	4	2	2	2	2	2	2	2	2	2	2	3	3	2	2	2	2	3	2	3	5	7	7	7	2	2	2	2	2
175	2022-06-14 13:54:52	794seconds	183.228.59.235	5	4	5	4	5	3	5	3	5	4	6	4	5	3	6	4	3	4	4	4	3	3	3	4	4	4	5	3	3	5	3	5	3	5	2	3	1	1	1
176	2022-06-14 14:21:16	72seconds	119.4.228.246	7	7	3	5	7	6	5	4	4	7	4	4	4	4	7	4	5	5	7	6	4	5	4	5	5	4	4	5	5	5	4	4	4	5	1	2	4	3	4
177	2022-06-14 14:26:46	206seconds	106.84.170.248	4	4	4	4	4	4	4	4	4	3	3	2	2	4	4	4	3	4	4	5	3	3	4	4	4	4	3	4	4	4	4	4	4	4	1	2	4	2	4
178	2022-06-14 14:38:18	127seconds	223.104.250.152	5	5	4	4	5	4	4	5	4	4	5	4	5	4	5	4	4	5	4	4	5	5	5	3	5	3	4	5	5	5	4	4	5	4	2	2	1	4	4
179	2022-06-14 14:46:22	348seconds	183.227.94.251	3	4	2	1	2	2	2	2	2	2	2	2	2	2	3	3	3	2	2	3	3	3	3	3	2	1	1	1	1	3	1	1	2	2	2	4	2	2	1
180	2022-06-14 14:46:53	267seconds	183.227.16.108	4	5	5	6	6	5	4	4	5	5	5	5	6	5	6	6	6	6	5	6	5	5	6	6	6	6	6	4	4	4	4	4	5	5	1	4	2	2	2
181	2022-06-14 14:53:26	242seconds	222.222.9.22	6	6	5	6	6	6	3	3	3	5	5	4	4	4	5	5	5	5	5	5	5	3	6	6	6	6	6	4	5	5	5	5	5	5	1	4	1	1	1
182	2022-06-14 14:58:12	227seconds	183.251.118.177	5	5	5	7	7	7	5	4	4	5	6	4	6	6	6	5	4	4	4	7	3	4	6	4	4	4	4	6	6	6	6	6	4	4	1	2	3	3	4
183	2022-06-14 15:05:38	40seconds	123.147.251.70	7	6	4	6	5	6	3	4	5	3	5	5	5	5	7	6	6	6	6	7	4	4	6	3	3	4	4	5	5	7	2	2	2	2	2	4	2	1	1
184	2022-06-14 15:06:29	80seconds	120.208.168.201	7	6	5	6	6	6	6	5	5	5	6	5	5	4	4	5	5	4	4	5	4	5	4	5	4	4	5	5	5	5	5	5	4	5	2	2	3	3	4
185	2022-06-14 15:07:54	314seconds	125.83.182.191	7	6	5	5	5	5	5	5	5	5	5	5	5	5	5	5	5	5	5	5	5	5	5	5	5	5	5	5	5	5	5	5	5	5	2	4	4	2	4
186	2022-06-14 15:23:41	873seconds	183.228.57.174	4	4	4	4	5	5	4	4	4	1	4	3	3	4	5	5	5	5	3	3	4	5	5	3	4	4	4	3	3	3	1	1	1	1	1	4	5	4	4
187	2022-06-14 15:28:14	147seconds	183.230.234.223	4	4	3	3	4	4	4	5	5	6	4	4	4	4	3	5	5	4	5	4	4	4	5	4	5	5	5	5	5	5	5	5	5	5	2	4	5	4	4
188	2022-06-14 15:38:19	119seconds	223.104.250.56	7	6	5	5	4	5	4	4	5	7	5	5	7	5	5	5	4	6	6	7	5	7	7	5	5	4	5	3	6	6	5	5	6	5	2	2	1	1	1
189	2022-06-14 16:12:23	202seconds	223.104.250.236	5	4	3	4	5	3	3	3	2	4	4	4	3	4	5	5	5	4	4	4	3	3	3	4	3	3	3	3	4	4	4	3	3	4	2	2	1	1	4
190	2022-06-14 16:15:42	74seconds	117.136.30.37	4	6	6	6	6	5	3	4	4	4	4	4	4	4	5	5	5	5	5	5	5	5	5	5	5	5	5	3	4	4	4	4	4	4	1	2	5	1	4
191	2022-06-14 16:16:33	100seconds	123.146.225.230	5	5	6	4	5	4	4	4	5	5	6	4	5	5	5	6	6	6	5	5	5	6	5	6	6	6	6	5	5	6	6	6	6	6	1	2	1	1	1
192	2022-06-14 16:16:47	110seconds	222.179.234.144	7	7	7	5	5	5	4	5	6	6	6	5	6	5	5	6	5	5	5	7	6	5	6	6	6	6	6	7	7	7	7	6	7	7	1	2	5	1	4
193	2022-06-14 16:17:12	123seconds	39.144.218.55	2	3	2	2	5	3	1	2	1	1	1	2	3	3	3	3	3	4	3	3	3	3	3	3	3	3	3	2	3	3	3	3	3	3	2	3	1	1	1
194	2022-06-14 16:17:32	137seconds	39.144.218.66	5	5	4	3	4	3	1	1	4	4	4	2	2	4	5	5	4	3	5	5	3	5	5	2	2	2	2	2	4	5	4	4	4	4	1	3	1	2	2
195	2022-06-14 16:17:49	102seconds	223.104.250.162	6	5	4	4	7	7	5	6	4	6	6	5	4	5	7	7	6	7	6	6	6	6	7	7	6	6	4	4	5	6	5	5	5	5	2	3	2	3	1
196	2022-06-14 16:18:08	56seconds	106.84.174.237	5	6	5	5	6	7	5	6	4	5	5	6	5	6	6	6	6	6	6	6	6	5	6	6	6	6	6	5	5	5	5	5	5	5	2	3	5	1	1
197	2022-06-14 16:18:45	69seconds	123.147.251.186	7	4	5	6	6	6	6	4	6	7	6	4	4	6	6	5	5	6	5	6	6	6	6	3	4	4	4	4	5	5	3	3	4	3	2	3	2	1	4
198	2022-06-14 16:19:42	71seconds	117.136.30.28	5	5	3	5	5	3	3	4	4	3	5	3	3	4	6	6	5	5	5	6	4	4	5	3	3	3	3	4	4	5	4	4	4	4	2	3	2	1	1
199	2022-06-14 16:20:23	90seconds	106.84.154.187	7	7	7	5	4	4	4	4	4	5	5	4	5	5	5	5	5	5	5	4	4	4	4	5	5	5	5	4	4	4	4	4	4	4	2	3	5	1	4
200	2022-06-14 16:20:55	317seconds	106.84.175.80	4	4	5	7	5	6	5	7	6	7	5	5	5	5	5	5	5	5	5	5	5	5	5	5	5	5	5	5	5	5	5	5	5	6	2	3	2	1	4
201	2022-06-14 16:21:21	70seconds	117.136.30.58	4	4	3	3	3	3	3	3	3	5	3	3	3	2	3	3	2	5	3	3	2	3	2	4	4	4	4	3	3	3	3	3	3	3	2	2	5	2	4
202	2022-06-14 16:21:42	84seconds	117.136.30.48	7	6	4	4	5	5	4	7	5	4	5	4	4	5	4	4	5	5	5	4	5	5	5	5	6	5	4	5	4	5	5	5	5	5	2	2	2	1	4
203	2022-06-14 16:21:52	389seconds	223.104.250.128	3	4	4	2	3	2	4	3	3	1	1	1	1	1	3	3	3	3	3	3	2	3	3	1	3	3	3	2	2	3	5	3	2	3	2	2	2	1	1
204	2022-06-14 16:22:37	216seconds	117.136.30.8	5	4	4	4	4	4	5	5	3	4	4	4	3	3	3	5	5	3	5	5	4	3	3	5	4	5	5	4	3	6	3	4	4	4	2	2	2	1	2
205	2022-06-14 16:24:20	317seconds	106.84.168.69	5	5	4	5	6	6	4	5	6	5	4	5	5	6	5	5	5	5	5	6	5	5	6	7	7	7	6	5	5	5	4	4	4	4	2	2	1	3	1
206	2022-06-14 16:24:47	184seconds	117.136.30.57	4	4	4	3	3	3	3	3	3	3	3	3	3	3	3	3	3	3	3	3	4	3	4	3	3	4	3	3	3	3	4	4	6	5	2	2	3	2	1
207	2022-06-14 16:26:22	70seconds	123.147.251.195	7	7	4	6	6	6	4	5	6	4	6	5	6	6	6	7	7	6	5	5	4	4	4	6	6	6	5	5	5	5	4	4	4	4	2	2	1	3	1
208	2022-06-14 16:27:00	113seconds	123.147.246.144	6	6	5	4	3	3	3	7	5	1	4	6	4	6	5	5	5	5	4	3	6	5	5	2	2	2	2	2	3	3	4	6	6	6	2	3	2	3	1
209	2022-06-14 16:27:14	226seconds	106.84.32.89	6	6	4	4	4	3	3	3	3	4	4	3	2	3	5	3	4	5	3	3	3	4	3	5	4	3	4	4	4	4	4	4	4	4	2	4	2	1	1
210	2022-06-14 16:29:48	275seconds	39.144.218.100	5	6	5	4	5	5	5	5	4	6	5	3	4	4	5	5	5	4	5	6	5	5	5	4	3	3	3	4	4	4	6	6	6	6	2	3	5	1	1
211	2022-06-14 16:31:40	136seconds	123.147.249.190	6	6	6	6	6	6	2	2	2	6	6	2	6	6	6	6	6	6	6	6	6	2	6	6	6	6	6	4	4	6	5	5	5	4	2	4	1	2	1
212	2022-06-14 16:31:58	224seconds	106.84.168.3	6	5	6	5	6	5	5	6	6	6	5	5	5	5	5	5	5	5	5	5	5	5	5	5	5	5	5	5	5	5	5	5	5	5	2	3	2	1	1
213	2022-06-14 16:33:28	251seconds	123.147.251.83	7	7	3	3	6	4	5	5	5	7	4	4	3	4	5	6	7	5	3	3	2	2	4	3	4	2	5	4	4	4	4	4	4	4	2	4	1	3	1
214	2022-06-14 16:36:36	97seconds	106.84.171.179	4	6	3	3	4	5	4	3	3	3	4	4	4	3	5	4	4	4	5	4	4	4	5	4	4	4	5	5	3	4	4	4	5	4	2	3	3	1	1
215	2022-06-14 16:36:59	198seconds	117.136.30.7	4	5	5	5	5	4	3	3	5	4	4	4	4	5	5	4	5	2	5	5	4	1	5	3	4	4	2	4	5	5	7	7	7	7	1	4	5	1	2
216	2022-06-14 16:37:28	92seconds	117.136.30.13	3	2	4	1	5	3	2	4	2	1	4	2	3	1	5	2	3	6	2	4	3	2	5	1	3	5	3	4	1	5	2	5	3	4	2	3	1	1	1
217	2022-06-14 16:38:42	257seconds	123.147.251.216	5	5	4	5	4	4	5	4	5	5	4	5	3	6	4	5	6	3	4	2	5	3	4	4	3	4	4	3	5	3	5	4	3	4	2	2	4	3	1
218	2022-06-14 16:38:45	312seconds	106.84.166.6	5	4	2	2	4	3	5	4	4	5	3	4	4	4	4	4	4	4	4	4	4	4	4	4	4	4	4	4	4	4	4	4	4	4	2	3	3	3	1
219	2022-06-14 16:40:22	250seconds	123.147.250.184	3	4	2	1	6	3	1	4	1	1	3	1	3	2	5	4	5	4	5	5	5	1	1	1	1	2	4	1	4	5	1	1	1	1	2	2	1	1	4
220	2022-06-14 16:41:16	154seconds	39.144.219.33	6	6	6	6	6	6	4	5	6	7	5	4	4	4	6	6	6	6	6	6	6	6	6	4	3	3	4	6	6	6	4	4	5	4	1	2	5	2	4
221	2022-06-14 16:46:53	99seconds	106.84.156.184	5	5	4	6	3	4	3	5	6	3	5	4	4	5	4	5	4	5	4	5	4	3	6	4	4	5	5	4	5	4	5	5	4	5	1	3	4	1	4
222	2022-06-14 16:49:48	434seconds	223.104.41.157	6	5	3	5	6	6	4	3	4	3	5	4	4	5	7	6	6	6	6	4	5	4	4	6	6	6	4	5	6	7	5	4	6	6	2	2	1	2	2
223	2022-06-14 17:04:49	149seconds	223.104.250.214	2	3	1	1	4	3	3	5	2	4	3	3	3	3	5	4	3	4	4	4	4	4	3	3	3	4	3	2	3	4	4	4	4	4	2	2	4	2	1
224	2022-06-14 17:06:51	121seconds	123.147.251.209	4	5	5	4	5	5	4	4	5	5	5	5	5	5	5	5	5	5	5	5	4	5	5	5	5	5	5	4	4	5	4	4	5	4	1	2	4	1	2
225	2022-06-14 17:07:02	190seconds	123.147.251.36	7	7	4	5	5	4	3	4	5	5	4	4	4	4	5	5	5	4	4	5	3	3	5	5	5	5	5	5	5	5	5	5	5	5	2	2	5	2	2
226	2022-06-14 17:07:47	80seconds	39.144.219.29	4	3	5	3	5	3	2	6	3	3	5	6	3	5	4	5	6	7	5	5	5	4	4	4	3	3	4	5	5	4	3	5	4	4	1	3	1	1	1
227	2022-06-14 17:11:59	168seconds	124.64.18.174	5	5	4	4	4	5	6	6	6	6	6	6	5	4	7	6	6	6	6	6	6	6	6	6	5	5	6	5	6	5	6	5	6	6	2	2	5	1	1
228	2022-06-14 17:13:23	80seconds	39.144.219.88	6	5	4	3	4	4	4	4	3	3	4	4	4	5	5	5	4	3	4	4	4	3	3	3	3	3	3	3	3	3	5	4	4	4	1	2	5	2	4
229	2022-06-14 17:15:54	379seconds	39.144.218.21	6	6	5	4	6	6	4	5	4	3	5	4	4	4	6	6	6	5	5	5	4	4	6	4	4	4	4	5	5	5	4	4	4	4	2	2	1	1	4
230	2022-06-14 17:16:46	64seconds	117.136.30.47	4	5	4	3	5	4	4	4	4	4	4	3	3	4	5	5	5	5	5	6	6	6	4	3	2	3	3	3	4	4	6	6	6	6	2	2	4	3	4
231	2022-06-14 17:18:32	242seconds	106.84.155.93	3	4	3	2	4	3	2	5	2	6	3	3	3	3	4	3	3	3	3	4	3	3	3	2	3	4	3	3	3	3	3	3	3	3	2	3	5	3	1
232	2022-06-14 17:20:11	290seconds	117.80.55.27	4	5	5	3	4	3	2	4	2	3	4	3	2	3	5	5	5	3	5	5	5	5	5	4	5	4	3	2	2	4	4	4	4	3	2	4	5	3	4
233	2022-06-14 17:21:39	69seconds	123.147.250.145	4	3	1	1	5	2	1	1	2	7	4	2	2	2	2	2	2	2	2	2	2	3	3	2	2	2	2	3	2	3	5	7	7	7	2	3	1	1	4
234	2022-06-14 17:22:36	226seconds	106.84.162.229	5	4	5	4	5	3	5	3	5	4	6	4	5	3	6	4	3	4	4	4	3	3	3	4	4	4	5	3	3	5	3	5	3	5	2	4	4	2	1
235	2022-06-14 17:26:59	92seconds	123.147.251.176	7	7	3	5	7	6	5	4	4	7	4	4	4	4	7	4	5	5	7	6	4	5	4	5	5	4	4	5	5	5	4	4	4	5	2	3	1	1	4
236	2022-06-14 17:27:48	172seconds	39.144.219.131	4	4	4	4	4	4	4	4	4	3	3	2	2	4	4	4	3	4	4	5	3	3	4	4	4	4	3	4	4	4	4	4	4	4	2	2	3	4	1
237	2022-06-14 17:35:43	369seconds	106.84.29.10	5	5	4	4	5	4	4	5	4	4	5	4	5	4	5	4	4	5	4	4	5	5	5	3	5	3	4	5	5	5	4	4	5	4	1	2	3	3	1
238	2022-06-14 17:40:26	76seconds	123.147.248.235	3	4	2	1	2	2	2	2	2	2	2	2	2	2	3	3	3	2	2	3	3	3	3	3	2	1	1	1	1	3	1	1	2	2	1	3	4	2	2
239	2022-06-14 17:45:11	319seconds	39.144.219.106	4	5	5	6	6	5	4	4	5	5	5	5	6	5	6	6	6	6	5	6	5	5	6	6	6	6	6	4	4	4	4	4	5	5	2	2	2	1	1
240	2022-06-14 17:52:59	223seconds	223.104.250.20	6	6	5	6	6	6	3	3	3	5	5	4	4	4	5	5	5	5	5	5	5	3	6	6	6	6	6	4	5	5	5	5	5	5	1	3	1	3	1
241	2022-06-14 17:54:14	871seconds	119.85.20.13	5	5	5	7	7	7	5	4	4	5	6	4	6	6	6	5	4	4	4	7	3	4	6	4	4	4	4	6	6	6	6	6	4	4	2	3	2	1	1
242	2022-06-14 17:58:05	69seconds	117.136.30.57	7	6	4	6	5	6	3	4	5	3	5	5	5	5	7	6	6	6	6	7	4	4	6	3	3	4	4	5	5	7	2	2	2	2	2	2	2	2	1
243	2022-06-14 17:58:54	97seconds	117.136.30.15	7	6	5	6	6	6	6	5	5	5	6	5	5	4	4	5	5	4	4	5	4	5	4	5	4	4	5	5	5	5	5	5	4	5	1	3	1	2	1
244	2022-06-14 18:03:39	49seconds	117.136.30.1	7	6	5	5	5	5	5	5	5	5	5	5	5	5	5	5	5	5	5	5	5	5	5	5	5	5	5	5	5	5	5	5	5	5	2	3	3	1	4
245	2022-06-14 18:22:41	126seconds	223.104.250.60	4	4	4	4	5	5	4	4	4	1	4	3	3	4	5	5	5	5	3	3	4	5	5	3	4	4	4	3	3	3	1	1	1	1	2	3	2	1	1
246	2022-06-14 18:28:33	79seconds	117.136.30.49	4	4	3	3	4	4	4	5	5	6	4	4	4	4	3	5	5	4	5	4	4	4	5	4	5	5	5	5	5	5	5	5	5	5	1	2	3	3	1
247	2022-06-14 18:31:30	244seconds	117.136.30.57	7	6	5	5	4	5	4	4	5	7	5	5	7	5	5	5	4	6	6	7	5	7	7	5	5	4	5	3	6	6	5	5	6	5	2	4	4	1	4
248	2022-06-14 18:38:15	194seconds	223.104.250.45	5	4	3	4	5	3	3	3	2	4	4	4	3	4	5	5	5	4	4	4	3	3	3	4	3	3	3	3	4	4	4	3	3	4	2	4	5	2	1
249	2022-06-14 18:43:37	125seconds	39.144.134.221	4	6	6	6	6	5	3	4	4	4	4	4	4	4	5	5	5	5	5	5	5	5	5	5	5	5	5	3	4	4	4	4	4	4	2	4	1	4	1
250	2022-06-14 18:45:19	154seconds	223.104.111.203	5	5	6	4	5	4	4	4	5	5	6	4	5	5	5	6	6	6	5	5	5	6	5	6	6	6	6	5	5	6	6	6	6	6	2	3	2	2	4
251	2022-06-14 18:56:26	268seconds	117.136.30.6	7	7	7	5	5	5	4	5	6	6	6	5	6	5	5	6	5	5	5	7	6	5	6	6	6	6	6	7	7	7	7	6	7	7	2	3	2	1	1
252	2022-06-14 19:00:28	671seconds	117.59.173.122	2	3	2	2	5	3	1	2	1	1	1	2	3	3	3	3	3	4	3	3	3	3	3	3	3	3	3	2	3	3	3	3	3	3	2	3	2	4	1
253	2022-06-14 19:02:10	167seconds	123.147.251.8	5	5	4	3	4	3	1	1	4	4	4	2	2	4	5	5	4	3	5	5	3	5	5	2	2	2	2	2	4	5	4	4	4	4	2	4	2	2	4
254	2022-06-14 19:03:42	182seconds	222.179.234.131	6	5	4	4	7	7	5	6	4	6	6	5	4	5	7	7	6	7	6	6	6	6	7	7	6	6	4	4	5	6	5	5	5	5	2	3	3	1	1
255	2022-06-14 19:11:03	114seconds	117.136.30.41	5	6	5	5	6	7	5	6	4	5	5	6	5	6	6	6	6	6	6	6	6	5	6	6	6	6	6	5	5	5	5	5	5	5	2	4	1	4	1
256	2022-06-14 19:14:14	155seconds	182.149.84.17	7	4	5	6	6	6	6	4	6	7	6	4	4	6	6	5	5	6	5	6	6	6	6	3	4	4	4	4	5	5	3	3	4	3	2	3	1	1	1
257	2022-06-14 19:20:36	112seconds	123.147.250.128	5	5	3	5	5	3	3	4	4	3	5	3	3	4	6	6	5	5	5	6	4	4	5	3	3	3	3	4	4	5	4	4	4	4	1	3	3	1	4
258	2022-06-14 19:21:03	100seconds	218.201.48.233	7	7	7	5	4	4	4	4	4	5	5	4	5	5	5	5	5	5	5	4	4	4	4	5	5	5	5	4	4	4	4	4	4	4	2	4	5	2	1
259	2022-06-14 19:23:22	399seconds	139.207.198.175	4	4	5	7	5	6	5	7	6	7	5	5	5	5	5	5	5	5	5	5	5	5	5	5	5	5	5	5	5	5	5	5	5	6	1	3	1	3	1
260	2022-06-14 19:25:23	353seconds	123.147.251.206	4	4	3	3	3	3	3	3	3	5	3	3	3	2	3	3	2	5	3	3	2	3	2	4	4	4	4	3	3	3	3	3	3	3	2	2	4	2	4
261	2022-06-14 19:34:13	218seconds	113.206.24.248	7	6	4	4	5	5	4	7	5	4	5	4	4	5	4	4	5	5	5	4	5	5	5	5	6	5	4	5	4	5	5	5	5	5	2	2	1	2	1
262	2022-06-14 19:46:14	118seconds	39.144.218.80	3	4	4	2	3	2	4	3	3	1	1	1	1	1	3	3	3	3	3	3	2	3	3	1	3	3	3	2	2	3	5	3	2	3	1	3	2	1	1
263	2022-06-14 19:50:32	67seconds	123.147.249.173	5	4	4	4	4	4	5	5	3	4	4	4	3	3	3	5	5	3	5	5	4	3	3	5	4	5	5	4	3	6	3	4	4	4	2	4	2	1	1
264	2022-06-14 19:53:29	410seconds	222.179.234.143	5	5	4	5	6	6	4	5	6	5	4	5	5	6	5	5	5	5	5	6	5	5	6	7	7	7	6	5	5	5	4	4	4	4	2	2	2	2	1
265	2022-06-14 19:56:39	552seconds	117.173.138.54	4	4	4	3	3	3	3	3	3	3	3	3	3	3	3	3	3	3	3	3	4	3	4	3	3	4	3	3	3	3	4	4	6	5	1	2	5	3	1
266	2022-06-14 20:27:16	81seconds	182.149.84.17	7	7	4	6	6	6	4	5	6	4	6	5	6	6	6	7	7	6	5	5	4	4	4	6	6	6	5	5	5	5	4	4	4	4	2	2	4	1	1
267	2022-06-14 20:33:10	131seconds	123.147.246.238	6	6	5	4	3	3	3	7	5	1	4	6	4	6	5	5	5	5	4	3	6	5	5	2	2	2	2	2	3	3	4	6	6	6	2	3	5	1	1
268	2022-06-14 20:44:30	495seconds	125.62.2.199	6	6	4	4	4	3	3	3	3	4	4	3	2	3	5	3	4	5	3	3	3	4	3	5	4	3	4	4	4	4	4	4	4	4	1	4	5	2	1
269	2022-06-14 20:54:36	126seconds	171.209.143.200	5	6	5	4	5	5	5	5	4	6	5	3	4	4	5	5	5	4	5	6	5	5	5	4	3	3	3	4	4	4	6	6	6	6	2	4	5	1	2
270	2022-06-14 21:21:28	216seconds	125.62.2.19	6	6	6	6	6	6	2	2	2	6	6	2	6	6	6	6	6	6	6	6	6	2	6	6	6	6	6	4	4	6	5	5	5	4	2	2	1	1	1
271	2022-06-14 21:23:24	259seconds	125.62.2.246	6	5	6	5	6	5	5	6	6	6	5	5	5	5	5	5	5	5	5	5	5	5	5	5	5	5	5	5	5	5	5	5	5	5	2	4	5	3	1
272	2022-06-14 21:24:19	94seconds	119.85.21.10	7	7	3	3	6	4	5	5	5	7	4	4	3	4	5	6	7	5	3	3	2	2	4	3	4	2	5	4	4	4	4	4	4	4	2	4	3	1	1
273	2022-06-14 21:26:00	89seconds	106.81.124.149	4	6	3	3	4	5	4	3	3	3	4	4	4	3	5	4	4	4	5	4	4	4	5	4	4	4	5	5	3	4	4	4	5	4	2	2	3	1	1
274	2022-06-14 21:29:23	248seconds	106.81.106.183	4	5	5	5	5	4	3	3	5	4	4	4	4	5	5	4	5	2	5	5	4	1	5	3	4	4	2	4	5	5	7	7	7	7	2	4	3	3	1
275	2022-06-14 21:33:50	373seconds	14.108.150.69	3	2	4	1	5	3	2	4	2	1	4	2	3	1	5	2	3	6	2	4	3	2	5	1	3	5	3	4	1	5	2	5	3	4	2	2	3	3	1
276	2022-06-14 21:36:20	259seconds	223.104.250.232	5	5	4	5	4	4	5	4	5	5	4	5	3	6	4	5	6	3	4	2	5	3	4	4	3	4	4	3	5	3	5	4	3	4	1	4	3	1	2
277	2022-06-14 21:38:29	62seconds	123.147.251.178	5	4	2	2	4	3	5	4	4	5	3	4	4	4	4	4	4	4	4	4	4	4	4	4	4	4	4	4	4	4	4	4	4	4	2	4	3	3	1
278	2022-06-14 21:40:57	79seconds	117.136.30.62	3	4	2	1	6	3	1	4	1	1	3	1	3	2	5	4	5	4	5	5	5	1	1	1	1	2	4	1	4	5	1	1	1	1	2	2	3	2	1
279	2022-06-14 21:45:29	390seconds	117.153.111.2	6	6	6	6	6	6	4	5	6	7	5	4	4	4	6	6	6	6	6	6	6	6	6	4	3	3	4	6	6	6	4	4	5	4	2	4	1	4	1
280	2022-06-14 21:46:44	70seconds	106.84.185.117	5	5	4	6	3	4	3	5	6	3	5	4	4	5	4	5	4	5	4	5	4	3	6	4	4	5	5	4	5	4	5	5	4	5	1	2	5	4	1
281	2022-06-14 21:50:25	58seconds	106.81.120.114	6	5	3	5	6	6	4	3	4	3	5	4	4	5	7	6	6	6	6	4	5	4	4	6	6	6	4	5	6	7	5	4	6	6	1	4	1	1	1
282	2022-06-14 21:53:53	126seconds	14.107.86.29	2	3	1	1	4	3	3	5	2	4	3	3	3	3	5	4	3	4	4	4	4	4	3	3	3	4	3	2	3	4	4	4	4	4	2	2	5	2	1
283	2022-06-14 22:00:25	187seconds	39.144.218.125	4	5	5	4	5	5	4	4	5	5	5	5	5	5	5	5	5	5	5	5	4	5	5	5	5	5	5	4	4	5	4	4	5	4	2	2	1	3	1
284	2022-06-14 22:04:08	447seconds	171.223.194.135	7	7	4	5	5	4	3	4	5	5	4	4	4	4	5	5	5	4	4	5	3	3	5	5	5	5	5	5	5	5	5	5	5	5	2	2	5	1	1
285	2022-06-14 22:06:54	89seconds	123.147.250.27	4	3	5	3	5	3	2	6	3	3	5	6	3	5	4	5	6	7	5	5	5	4	4	4	3	3	4	5	5	4	3	5	4	4	1	4	1	1	1
286	2022-06-14 22:11:43	372seconds	182.91.108.76	5	5	4	4	4	5	6	6	6	6	6	6	5	4	7	6	6	6	6	6	6	6	6	6	5	5	6	5	6	5	6	5	6	6	2	2	2	2	1
287	2022-06-14 22:12:51	164seconds	101.75.51.234	6	5	4	3	4	4	4	4	3	3	4	4	4	5	5	5	4	3	4	4	4	3	3	3	3	3	3	3	3	3	5	4	4	4	2	2	4	2	1
288	2022-06-14 22:13:02	147seconds	223.104.250.246	6	6	5	4	6	6	4	5	4	3	5	4	4	4	6	6	6	5	5	5	4	4	6	4	4	4	4	5	5	5	4	4	4	4	2	4	1	2	1
289	2022-06-14 22:33:56	98seconds	123.147.246.50	4	5	4	3	5	4	4	4	4	4	4	3	3	4	5	5	5	5	5	6	6	6	4	3	2	3	3	3	4	4	6	6	6	6	2	4	1	1	2
290	2022-06-14 22:42:31	468seconds	39.149.41.166	3	4	3	2	4	3	2	5	2	6	3	3	3	3	4	3	3	3	3	4	3	3	3	2	3	4	3	3	3	3	3	3	3	3	2	4	3	3	2
291	2022-06-14 22:42:48	159seconds	183.228.136.163	4	5	5	3	4	3	2	4	2	3	4	3	2	3	5	5	5	3	5	5	5	5	5	4	5	4	3	2	2	4	4	4	4	3	1	4	1	1	1
292	2022-06-14 23:29:43	381seconds	125.210.251.93	4	3	1	1	5	2	1	1	2	7	4	2	2	2	2	2	2	2	2	2	2	3	3	2	2	2	2	3	2	3	5	7	7	7	2	2	2	4	1
293	2022-06-14 23:31:45	901seconds	183.221.82.162	5	4	5	4	5	3	5	3	5	4	6	4	5	3	6	4	3	4	4	4	3	3	3	4	4	4	5	3	3	5	3	5	3	5	1	4	1	1	3
294	2022-06-14 23:32:23	63seconds	117.136.30.30	7	7	3	5	7	6	5	4	4	7	4	4	4	4	7	4	5	5	7	6	4	5	4	5	5	4	4	5	5	5	4	4	4	5	1	2	2	2	1
295	2022-06-21 00:06:28	331seconds	183.228.163.115	4	4	4	4	4	4	4	4	4	3	3	2	2	4	4	4	3	4	4	5	3	3	4	4	4	4	3	4	4	4	4	4	4	4	2	2	2	4	1
296	2022-06-21 00:13:57	403seconds	110.184.37.90	5	5	4	4	5	4	4	5	4	4	5	4	5	4	5	4	4	5	4	4	5	5	5	3	5	3	4	5	5	5	4	4	5	4	2	4	1	1	1
297	2022-06-21 01:00:28	84seconds	123.147.248.223	3	4	2	1	2	2	2	2	2	2	2	2	2	2	3	3	3	2	2	3	3	3	3	3	2	1	1	1	1	3	1	1	2	2	1	4	4	1	1
298	2022-06-21 05:18:40	248seconds	117.59.173.116	4	5	5	6	6	5	4	4	5	5	5	5	6	5	6	6	6	6	5	6	5	5	6	6	6	6	6	4	4	4	4	4	5	5	2	2	1	3	1
299	2022-06-21 07:08:33	191seconds	113.12.11.13	6	6	5	6	6	6	3	3	3	5	5	4	4	4	5	5	5	5	5	5	5	3	6	6	6	6	6	4	5	5	5	5	5	5	1	3	1	1	1
300	2022-06-21 07:52:50	143seconds	106.91.62.189	5	5	5	7	7	7	5	4	4	5	6	4	6	6	6	5	4	4	4	7	3	4	6	4	4	4	4	6	6	6	6	6	4	4	1	2	4	1	1
301	2022-06-21 08:02:44	448seconds	27.12.161.109	7	6	4	6	5	6	3	4	5	3	5	5	5	5	7	6	6	6	6	7	4	4	6	3	3	4	4	5	5	7	2	2	2	2	1	4	4	1	2
302	2022-06-21 09:16:50	98seconds	123.147.248.62	7	6	5	6	6	6	6	5	5	5	6	5	5	4	4	5	5	4	4	5	4	5	4	5	4	4	5	5	5	5	5	5	4	5	2	2	2	1	1
303	2022-06-21 09:29:08	147seconds	117.136.30.51	7	6	5	5	5	5	5	5	5	5	5	5	5	5	5	5	5	5	5	5	5	5	5	5	5	5	5	5	5	5	5	5	5	5	2	3	2	2	1
304	2022-06-21 10:12:10	260seconds	14.106.175.218	4	4	4	4	5	5	4	4	4	1	4	3	3	4	5	5	5	5	3	3	4	5	5	3	4	4	4	3	3	3	1	1	1	1	2	3	1	2	1
305	2022-06-21 10:18:40	105seconds	218.201.48.224	4	4	3	3	4	4	4	5	5	6	4	4	4	4	3	5	5	4	5	4	4	4	5	4	5	5	5	5	5	5	5	5	5	5	1	4	5	3	1
306	2022-06-21 10:57:41	249seconds	117.136.30.41	7	6	5	5	4	5	4	4	5	7	5	5	7	5	5	5	4	6	6	7	5	7	7	5	5	4	5	3	6	6	5	5	6	5	1	3	3	1	1
307	2022-06-21 11:25:20	394seconds	183.230.234.204	5	4	3	4	5	3	3	3	2	4	4	4	3	4	5	5	5	4	4	4	3	3	3	4	3	3	3	3	4	4	4	3	3	4	1	2	2	3	1
308	2022-06-21 11:45:20	318seconds	218.201.50.49	4	6	6	6	6	5	3	4	4	4	4	4	4	4	5	5	5	5	5	5	5	5	5	5	5	5	5	3	4	4	4	4	4	4	1	3	3	3	1
309	2022-06-21 11:54:31	262seconds	117.136.30.20	5	5	6	4	5	4	4	4	5	5	6	4	5	5	5	6	6	6	5	5	5	6	5	6	6	6	6	5	5	6	6	6	6	6	1	2	4	4	1
310	2022-06-21 12:12:13	202seconds	123.147.249.192	7	7	7	5	5	5	4	5	6	6	6	5	6	5	5	6	5	5	5	7	6	5	6	6	6	6	6	7	7	7	7	6	7	7	2	2	5	4	1
311	2022-06-21 12:54:25	212seconds	223.104.250.163	2	3	2	2	5	3	1	2	1	1	1	2	3	3	3	3	3	4	3	3	3	3	3	3	3	3	3	2	3	3	3	3	3	3	1	2	5	4	1
312	2022-06-21 14:03:53	78seconds	106.84.43.127	5	5	4	3	4	3	1	1	4	4	4	2	2	4	5	5	4	3	5	5	3	5	5	2	2	2	2	2	4	5	4	4	4	4	2	4	1	4	1
313	2022-06-21 15:31:10	229seconds	218.201.48.228	6	5	4	4	7	7	5	6	4	6	6	5	4	5	7	7	6	7	6	6	6	6	7	7	6	6	4	4	5	6	5	5	5	5	2	2	4	2	2
314	2022-06-21 16:08:04	158seconds	123.146.225.226	5	6	5	5	6	7	5	6	4	5	5	6	5	6	6	6	6	6	6	6	6	5	6	6	6	6	6	5	5	5	5	5	5	5	1	4	5	2	2
315	2022-06-21 16:09:14	365seconds	182.136.181.172	7	4	5	6	6	6	6	4	6	7	6	4	4	6	6	5	5	6	5	6	6	6	6	3	4	4	4	4	5	5	3	3	4	3	2	4	1	1	1
316	2022-06-21 16:11:02	286seconds	171.92.246.203	5	5	3	5	5	3	3	4	4	3	5	3	3	4	6	6	5	5	5	6	4	4	5	3	3	3	3	4	4	5	4	4	4	4	2	4	5	1	2
317	2022-06-21 16:11:16	147seconds	123.17.74.73	7	7	7	5	4	4	4	4	4	5	5	4	5	5	5	5	5	5	5	4	4	4	4	5	5	5	5	4	4	4	4	4	4	4	2	2	1	1	1
318	2022-06-21 16:12:21	504seconds	223.104.216.34	4	4	5	7	5	6	5	7	6	7	5	5	5	5	5	5	5	5	5	5	5	5	5	5	5	5	5	5	5	5	5	5	5	6	1	2	5	1	1
319	2022-06-21 16:22:42	461seconds	113.249.219.221	4	4	3	3	3	3	3	3	3	5	3	3	3	2	3	3	2	5	3	3	2	3	2	4	4	4	4	3	3	3	3	3	3	3	2	4	2	2	1
320	2022-06-21 16:27:19	242seconds	111.181.46.33	7	6	4	4	5	5	4	7	5	4	5	4	4	5	4	4	5	5	5	4	5	5	5	5	6	5	4	5	4	5	5	5	5	5	1	3	5	1	1
321	2022-06-21 16:32:41	138seconds	182.149.84.42	3	4	4	2	3	2	4	3	3	1	1	1	1	1	3	3	3	3	3	3	2	3	3	1	3	3	3	2	2	3	5	3	2	3	1	4	2	1	1
322	2022-06-21 16:38:49	121seconds	117.136.64.230	5	4	4	4	4	4	5	5	3	4	4	4	3	3	3	5	5	3	5	5	4	3	3	5	4	5	5	4	3	6	3	4	4	4	2	2	2	1	1
323	2022-06-21 16:41:52	290seconds	222.210.8.50	5	5	4	5	6	6	4	5	6	5	4	5	5	6	5	5	5	5	5	6	5	5	6	7	7	7	6	5	5	5	4	4	4	4	2	3	5	1	1
324	2022-06-21 16:46:04	109seconds	218.201.48.234	4	4	4	3	3	3	3	3	3	3	3	3	3	3	3	3	3	3	3	3	4	3	4	3	3	4	3	3	3	3	4	4	6	5	1	2	2	2	1
325	2022-06-21 16:47:48	181seconds	223.104.42.106	7	7	4	6	6	6	4	5	6	4	6	5	6	6	6	7	7	6	5	5	4	4	4	6	6	6	5	5	5	5	4	4	4	4	2	4	5	1	1
326	2022-06-21 16:52:02	279seconds	112.45.88.206	6	6	5	4	3	3	3	7	5	1	4	6	4	6	5	5	5	5	4	3	6	5	5	2	2	2	2	2	3	3	4	6	6	6	1	3	2	2	1
327	2022-06-21 16:52:06	191seconds	106.84.156.229	6	6	4	4	4	3	3	3	3	4	4	3	2	3	5	3	4	5	3	3	3	4	3	5	4	3	4	4	4	4	4	4	4	4	1	3	1	2	1
328	2022-06-21 16:54:18	84seconds	117.136.30.49	5	6	5	4	5	5	5	5	4	6	5	3	4	4	5	5	5	4	5	6	5	5	5	4	3	3	3	4	4	4	6	6	6	6	2	3	2	2	1
329	2022-06-21 16:56:21	85seconds	218.201.48.228	6	6	6	6	6	6	2	2	2	6	6	2	6	6	6	6	6	6	6	6	6	2	6	6	6	6	6	4	4	6	5	5	5	4	1	3	2	1	1
330	2022-06-21 16:58:53	103seconds	123.147.250.74	6	5	6	5	6	5	5	6	6	6	5	5	5	5	5	5	5	5	5	5	5	5	5	5	5	5	5	5	5	5	5	5	5	5	2	3	3	2	1
331	2022-06-21 16:58:56	112seconds	117.136.30.26	7	7	3	3	6	4	5	5	5	7	4	4	3	4	5	6	7	5	3	3	2	2	4	3	4	2	5	4	4	4	4	4	4	4	2	3	1	2	1
332	2022-06-21 17:00:29	224seconds	106.84.173.151	4	6	3	3	4	5	4	3	3	3	4	4	4	3	5	4	4	4	5	4	4	4	5	4	4	4	5	5	3	4	4	4	5	4	2	3	3	3	1
333	2022-06-21 17:01:07	113seconds	106.84.169.19	4	5	5	5	5	4	3	3	5	4	4	4	4	5	5	4	5	2	5	5	4	1	5	3	4	4	2	4	5	5	7	7	7	7	1	2	2	2	2
334	2022-06-21 17:03:33	81seconds	60.255.160.203	3	2	4	1	5	3	2	4	2	1	4	2	3	1	5	2	3	6	2	4	3	2	5	1	3	5	3	4	1	5	2	5	3	4	2	3	5	1	3
335	2022-06-21 17:39:06	99seconds	14.108.197.44	5	5	4	5	4	4	5	4	5	5	4	5	3	6	4	5	6	3	4	2	5	3	4	4	3	4	4	3	5	3	5	4	3	4	2	2	1	3	1
336	2022-06-21 17:42:39	86seconds	106.84.186.249	5	4	2	2	4	3	5	4	4	5	3	4	4	4	4	4	4	4	4	4	4	4	4	4	4	4	4	4	4	4	4	4	4	4	2	2	2	1	1
337	2022-06-21 17:42:48	94seconds	183.70.91.32	3	4	2	1	6	3	1	4	1	1	3	1	3	2	5	4	5	4	5	5	5	1	1	1	1	2	4	1	4	5	1	1	1	1	2	3	1	1	3
338	2022-06-21 17:50:14	199seconds	223.104.250.18	6	6	6	6	6	6	4	5	6	7	5	4	4	4	6	6	6	6	6	6	6	6	6	4	3	3	4	6	6	6	4	4	5	4	1	2	4	1	1
339	2022-06-21 17:58:00	134seconds	14.107.31.191	5	5	4	6	3	4	3	5	6	3	5	4	4	5	4	5	4	5	4	5	4	3	6	4	4	5	5	4	5	4	5	5	4	5	2	2	5	1	1
340	2022-06-21 18:57:25	80seconds	183.70.80.78	6	5	3	5	6	6	4	3	4	3	5	4	4	5	7	6	6	6	6	4	5	4	4	6	6	6	4	5	6	7	5	4	6	6	2	2	1	1	1
341	2022-06-21 18:57:44	71seconds	106.84.174.130	2	3	1	1	4	3	3	5	2	4	3	3	3	3	5	4	3	4	4	4	4	4	3	3	3	4	3	2	3	4	4	4	4	4	1	2	4	1	1
342	2022-06-21 18:57:52	72seconds	106.84.162.113	4	5	5	4	5	5	4	4	5	5	5	5	5	5	5	5	5	5	5	5	4	5	5	5	5	5	5	4	4	5	4	4	5	4	1	3	3	1	1
343	2022-06-21 19:01:14	189seconds	117.136.30.2	7	7	4	5	5	4	3	4	5	5	4	4	4	4	5	5	5	4	4	5	3	3	5	5	5	5	5	5	5	5	5	5	5	5	2	2	1	1	1
344	2022-06-21 19:02:48	122seconds	183.227.99.195	4	3	5	3	5	3	2	6	3	3	5	6	3	5	4	5	6	7	5	5	5	4	4	4	3	3	4	5	5	4	3	5	4	4	2	2	5	2	1
345	2022-06-21 19:05:49	521seconds	223.104.248.0	5	5	4	4	4	5	6	6	6	6	6	6	5	4	7	6	6	6	6	6	6	6	6	6	5	5	6	5	6	5	6	5	6	6	1	3	4	2	1
346	2022-06-21 19:40:57	400seconds	117.151.188.79	6	5	4	3	4	4	4	4	3	3	4	4	4	5	5	5	4	3	4	4	4	3	3	3	3	3	3	3	3	3	5	4	4	4	2	4	1	3	1
347	2022-06-27 08:22:15	455seconds	59.55.37.255	6	6	5	4	6	6	4	5	4	3	5	4	4	4	6	6	6	5	5	5	4	4	6	4	4	4	4	5	5	5	4	4	4	4	1	3	2	1	1
348	2022-06-27 13:36:39	121seconds	124.237.82.82	4	5	4	3	5	4	4	4	4	4	4	3	3	4	5	5	5	5	5	6	6	6	4	3	2	3	3	3	4	4	6	6	6	6	2	4	2	1	1
349	2022-06-27 13:48:00	177seconds	103.27.25.162	3	4	3	2	4	3	2	5	2	6	3	3	3	3	4	3	3	3	3	4	3	3	3	2	3	4	3	3	3	3	3	3	3	3	1	2	5	1	1
350	2022-06-27 13:51:34	127seconds	27.128.43.248	4	5	5	3	4	3	2	4	2	3	4	3	2	3	5	5	5	3	5	5	5	5	5	4	5	4	3	2	2	4	4	4	4	3	1	3	2	2	1
351	2022-06-27 13:53:21	251seconds	112.224.22.74	4	3	1	1	5	2	1	1	2	7	4	2	2	2	2	2	2	2	2	2	2	3	3	2	2	2	2	3	2	3	5	7	7	7	2	4	1	2	2
352	2022-06-27 13:54:15	276seconds	180.75.241.59	5	4	5	4	5	3	5	3	5	4	6	4	5	3	6	4	3	4	4	4	3	3	3	4	4	4	5	3	3	5	3	5	3	5	1	4	5	1	1
353	2022-06-27 13:56:14	254seconds	123.147.246.192	7	7	3	5	7	6	5	4	4	7	4	4	4	4	7	4	5	5	7	6	4	5	4	5	5	4	4	5	5	5	4	4	4	5	1	3	1	3	1
354	2022-06-27 13:57:56	193seconds	39.144.190.81	4	4	4	4	4	4	4	4	4	3	3	2	2	4	4	4	3	4	4	5	3	3	4	4	4	4	3	4	4	4	4	4	4	4	2	4	4	2	1
355	2022-06-27 13:59:56	97seconds	171.210.62.137	5	5	4	4	5	4	4	5	4	4	5	4	5	4	5	4	4	5	4	4	5	5	5	3	5	3	4	5	5	5	4	4	5	4	1	4	1	1	2
356	2022-06-27 14:01:07	215seconds	14.106.175.123	3	4	2	1	2	2	2	2	2	2	2	2	2	2	3	3	3	2	2	3	3	3	3	3	2	1	1	1	1	3	1	1	2	2	2	3	5	2	1
357	2022-06-27 14:02:15	75seconds	171.210.62.137	4	5	5	6	6	5	4	4	5	5	5	5	6	5	6	6	6	6	5	6	5	5	6	6	6	6	6	4	4	4	4	4	5	5	2	4	1	1	1
358	2022-06-27 14:03:26	139seconds	113.204.126.12	6	6	5	6	6	6	3	3	3	5	5	4	4	4	5	5	5	5	5	5	5	3	6	6	6	6	6	4	5	5	5	5	5	5	2	4	4	2	1
359	2022-06-27 14:08:37	117seconds	223.104.250.136	5	5	5	7	7	7	5	4	4	5	6	4	6	6	6	5	4	4	4	7	3	4	6	4	4	4	4	6	6	6	6	6	4	4	1	2	3	1	1
360	2022-06-27 14:15:12	325seconds	123.147.250.76	7	6	4	6	5	6	3	4	5	3	5	5	5	5	7	6	6	6	6	7	4	4	6	3	3	4	4	5	5	7	2	2	2	2	1	2	1	1	1
361	2022-06-27 14:20:08	63seconds	27.188.165.132	7	6	5	6	6	6	6	5	5	5	6	5	5	4	4	5	5	4	4	5	4	5	4	5	4	4	5	5	5	5	5	5	4	5	2	4	3	2	1
362	2022-06-27 15:09:57	139seconds	123.147.246.126	7	6	5	5	5	5	5	5	5	5	5	5	5	5	5	5	5	5	5	5	5	5	5	5	5	5	5	5	5	5	5	5	5	5	2	2	4	1	1
363	2022-06-27 15:17:13	59seconds	219.157.33.201	4	4	4	4	5	5	4	4	4	1	4	3	3	4	5	5	5	5	3	3	4	5	5	3	4	4	4	3	3	3	1	1	1	1	2	4	2	2	1
364	2022-06-27 16:58:44	220seconds	223.104.249.244	4	4	3	3	4	4	4	5	5	6	4	4	4	4	3	5	5	4	5	4	4	4	5	4	5	5	5	5	5	5	5	5	5	5	2	4	2	2	1
365	2022-06-27 17:55:07	125seconds	106.84.151.13	7	6	5	5	4	5	4	4	5	7	5	5	7	5	5	5	4	6	6	7	5	7	7	5	5	4	5	3	6	6	5	5	6	5	2	4	2	1	2
366	2022-06-27 19:36:34	271seconds	120.243.134.24	5	4	3	4	5	3	3	3	2	4	4	4	3	4	5	5	5	4	4	4	3	3	3	4	3	3	3	3	4	4	4	3	3	4	2	2	1	2	1
367	2022-06-27 21:21:14	244seconds	183.228.137.146	4	6	6	6	6	5	3	4	4	4	4	4	4	4	5	5	5	5	5	5	5	5	5	5	5	5	5	3	4	4	4	4	4	4	1	4	1	2	2
368	2022-06-27 22:03:43	364seconds	183.220.26.133	5	5	6	4	5	4	4	4	5	5	6	4	5	5	5	6	6	6	5	5	5	6	5	6	6	6	6	5	5	6	6	6	6	6	2	2	3	1	2
369	2022-06-28 02:06:43	252seconds	202.190.45.139	7	7	7	5	5	5	4	5	6	6	6	5	6	5	5	6	5	5	5	7	6	5	6	6	6	6	6	7	7	7	7	6	7	7	2	4	2	1	1
370	2022-06-28 08:07:52	223seconds	39.144.218.46	2	3	2	2	5	3	1	2	1	1	1	2	3	3	3	3	3	4	3	3	3	3	3	3	3	3	3	2	3	3	3	3	3	3	2	2	3	1	2
371	2022-06-28 13:53:41	139seconds	223.104.250.51	5	5	4	3	4	3	1	1	4	4	4	2	2	4	5	5	4	3	5	5	3	5	5	2	2	2	2	2	4	5	4	4	4	4	2	4	4	2	2
372	2022-06-28 17:26:20	144seconds	39.149.40.131	6	5	4	4	7	7	5	6	4	6	6	5	4	5	7	7	6	7	6	6	6	6	7	7	6	6	4	4	5	6	5	5	5	5	2	4	5	3	1
373	2022-07-02 18:18:01	127seconds	39.144.23.163	5	6	5	5	6	7	5	6	4	5	5	6	5	6	6	6	6	6	6	6	6	5	6	6	6	6	6	5	5	5	5	5	5	5	2	2	1	3	1
374	2022-07-02 18:18:16	161seconds	39.144.23.228	7	4	5	6	6	6	6	4	6	7	6	4	4	6	6	5	5	6	5	6	6	6	6	3	4	4	4	4	5	5	3	3	4	3	2	3	3	2	1
375	2022-07-02 18:19:10	417seconds	39.149.40.131	5	5	3	5	5	3	3	4	4	3	5	3	3	4	6	6	5	5	5	6	4	4	5	3	3	3	3	4	4	5	4	4	4	4	2	2	2	3	1
376	2022-07-02 18:32:20	171seconds	125.45.110.152	7	7	7	5	4	4	4	4	4	5	5	4	5	5	5	5	5	5	5	4	4	4	4	5	5	5	5	4	4	4	4	4	4	4	2	4	3	3	1
377	2022-07-02 18:38:42	80seconds	39.149.41.140	4	4	5	7	5	6	5	7	6	7	5	5	5	5	5	5	5	5	5	5	5	5	5	5	5	5	5	5	5	5	5	5	5	6	1	2	4	1	2
378	2022-07-02 18:38:56	182seconds	60.166.71.198	4	4	3	3	3	3	3	3	3	5	3	3	3	2	3	3	2	5	3	3	2	3	2	4	4	4	4	3	3	3	3	3	3	3	2	4	5	1	1
379	2022-07-02 18:40:17	393seconds	106.46.78.243	7	6	4	4	5	5	4	7	5	4	5	4	4	5	4	4	5	5	5	4	5	5	5	5	6	5	4	5	4	5	5	5	5	5	2	3	2	3	2
380	2022-07-02 18:40:26	111seconds	39.149.41.22	3	4	4	2	3	2	4	3	3	1	1	1	1	1	3	3	3	3	3	3	2	3	3	1	3	3	3	2	2	3	5	3	2	3	1	4	2	2	1
381	2022-07-02 18:43:48	90seconds	58.243.250.28	5	4	4	4	4	4	5	5	3	4	4	4	3	3	3	5	5	3	5	5	4	3	3	5	4	5	5	4	3	6	3	4	4	4	2	3	1	2	1
382	2022-07-02 18:49:39	134seconds	106.33.76.228	5	5	4	5	6	6	4	5	6	5	4	5	5	6	5	5	5	5	5	6	5	5	6	7	7	7	6	5	5	5	4	4	4	4	2	2	5	2	1
383	2022-07-02 18:50:07	112seconds	117.160.220.82	4	4	4	3	3	3	3	3	3	3	3	3	3	3	3	3	3	3	3	3	4	3	4	3	3	4	3	3	3	3	4	4	6	5	2	3	2	3	1
384	2022-07-02 18:52:14	210seconds	171.8.221.60	7	7	4	6	6	6	4	5	6	4	6	5	6	6	6	7	7	6	5	5	4	4	4	6	6	6	5	5	5	5	4	4	4	4	1	2	3	1	1
385	2022-07-02 18:53:22	292seconds	39.144.24.49	6	6	5	4	3	3	3	7	5	1	4	6	4	6	5	5	5	5	4	3	6	5	5	2	2	2	2	2	3	3	4	6	6	6	2	4	2	3	2
386	2022-07-02 18:54:09	156seconds	223.104.107.211	6	6	4	4	4	3	3	3	3	4	4	3	2	3	5	3	4	5	3	3	3	4	3	5	4	3	4	4	4	4	4	4	4	4	2	2	1	2	1
387	2022-07-02 18:54:32	308seconds	36.33.193.5	5	6	5	4	5	5	5	5	4	6	5	3	4	4	5	5	5	4	5	6	5	5	5	4	3	3	3	4	4	4	6	6	6	6	2	4	3	2	1
388	2022-07-02 18:54:39	350seconds	39.149.40.141	6	6	6	6	6	6	2	2	2	6	6	2	6	6	6	6	6	6	6	6	6	2	6	6	6	6	6	4	4	6	5	5	5	4	2	2	5	3	4
389	2022-07-02 18:55:11	89seconds	39.149.41.121	6	5	6	5	6	5	5	6	6	6	5	5	5	5	5	5	5	5	5	5	5	5	5	5	5	5	5	5	5	5	5	5	5	5	2	4	1	2	4
390	2022-07-02 18:55:20	181seconds	39.149.40.44	7	7	3	3	6	4	5	5	5	7	4	4	3	4	5	6	7	5	3	3	2	2	4	3	4	2	5	4	4	4	4	4	4	4	1	2	4	3	4
391	2022-07-02 18:55:22	225seconds	106.46.76.209	4	6	3	3	4	5	4	3	3	3	4	4	4	3	5	4	4	4	5	4	4	4	5	4	4	4	5	5	3	4	4	4	5	4	2	4	1	3	1
392	2022-07-02 18:55:26	101seconds	106.46.79.45	4	5	5	5	5	4	3	3	5	4	4	4	4	5	5	4	5	2	5	5	4	1	5	3	4	4	2	4	5	5	7	7	7	7	2	2	1	2	2
393	2022-07-02 18:55:39	215seconds	115.59.65.188	3	2	4	1	5	3	2	4	2	1	4	2	3	1	5	2	3	6	2	4	3	2	5	1	3	5	3	4	1	5	2	5	3	4	2	4	1	3	1
394	2022-07-02 18:56:25	373seconds	223.104.109.242	5	5	4	5	4	4	5	4	5	5	4	5	3	6	4	5	6	3	4	2	5	3	4	4	3	4	4	3	5	3	5	4	3	4	2	2	2	4	2
395	2022-07-02 18:56:28	202seconds	39.149.41.208	5	4	2	2	4	3	5	4	4	5	3	4	4	4	4	4	4	4	4	4	4	4	4	4	4	4	4	4	4	4	4	4	4	4	2	3	5	4	1
396	2022-07-02 18:56:30	404seconds	106.46.79.228	3	4	2	1	6	3	1	4	1	1	3	1	3	2	5	4	5	4	5	5	5	1	1	1	1	2	4	1	4	5	1	1	1	1	2	2	4	4	1
397	2022-07-02 18:56:46	201seconds	101.86.1.178	6	6	6	6	6	6	4	5	6	7	5	4	4	4	6	6	6	6	6	6	6	6	6	4	3	3	4	6	6	6	4	4	5	4	2	2	5	2	1
398	2022-07-02 18:57:31	67seconds	117.136.74.244	5	5	4	6	3	4	3	5	6	3	5	4	4	5	4	5	4	5	4	5	4	3	6	4	4	5	5	4	5	4	5	5	4	5	2	3	5	1	1
399	2022-07-02 18:58:04	201seconds	39.149.40.99	6	5	3	5	6	6	4	3	4	3	5	4	4	5	7	6	6	6	6	4	5	4	4	6	6	6	4	5	6	7	5	4	6	6	2	2	5	3	2
400	2022-07-02 18:58:10	112seconds	39.149.40.28	2	3	1	1	4	3	3	5	2	4	3	3	3	3	5	4	3	4	4	4	4	4	3	3	3	4	3	2	3	4	4	4	4	4	2	2	5	3	2
401	2022-07-02 18:59:16	155seconds	218.109.193.209	4	5	5	4	5	5	4	4	5	5	5	5	5	5	5	5	5	5	5	5	4	5	5	5	5	5	5	4	4	5	4	4	5	4	2	3	1	3	2
402	2022-07-02 18:59:21	261seconds	115.59.125.171	7	7	4	5	5	4	3	4	5	5	4	4	4	4	5	5	5	4	4	5	3	3	5	5	5	5	5	5	5	5	5	5	5	5	2	2	3	2	1
403	2022-07-02 19:01:02	469seconds	39.144.181.182	4	3	5	3	5	3	2	6	3	3	5	6	3	5	4	5	6	7	5	5	5	4	4	4	3	3	4	5	5	4	3	5	4	4	2	4	3	3	2
404	2022-07-02 19:01:49	214seconds	39.149.40.68	5	5	4	4	4	5	6	6	6	6	6	6	5	4	7	6	6	6	6	6	6	6	6	6	5	5	6	5	6	5	6	5	6	6	1	2	3	2	2
405	2022-07-02 19:04:01	386seconds	183.95.50.143	6	5	4	3	4	4	4	4	3	3	4	4	4	5	5	5	4	3	4	4	4	3	3	3	3	3	3	3	3	3	5	4	4	4	2	3	1	1	1
406	2022-07-02 19:06:54	342seconds	39.144.181.134	6	6	5	4	6	6	4	5	4	3	5	4	4	4	6	6	6	5	5	5	4	4	6	4	4	4	4	5	5	5	4	4	4	4	2	3	3	1	1
407	2022-07-02 19:07:41	337seconds	39.149.40.174	4	5	4	3	5	4	4	4	4	4	4	3	3	4	5	5	5	5	5	6	6	6	4	3	2	3	3	3	4	4	6	6	6	6	2	4	2	2	1
408	2022-07-02 19:16:18	124seconds	39.144.23.66	3	4	3	2	4	3	2	5	2	6	3	3	3	3	4	3	3	3	3	4	3	3	3	2	3	4	3	3	3	3	3	3	3	3	2	3	3	3	1
409	2022-07-02 19:16:30	103seconds	39.149.40.182	4	5	5	3	4	3	2	4	2	3	4	3	2	3	5	5	5	3	5	5	5	5	5	4	5	4	3	2	2	4	4	4	4	3	2	2	4	2	1
410	2022-07-02 19:17:19	702seconds	1.198.64.62	4	3	1	1	5	2	1	1	2	7	4	2	2	2	2	2	2	2	2	2	2	3	3	2	2	2	2	3	2	3	5	7	7	7	2	3	5	2	1
411	2022-07-02 19:19:54	66seconds	123.11.230.242	5	4	5	4	5	3	5	3	5	4	6	4	5	3	6	4	3	4	4	4	3	3	3	4	4	4	5	3	3	5	3	5	3	5	2	2	1	3	1
412	2022-07-02 19:21:27	407seconds	39.149.41.144	7	7	3	5	7	6	5	4	4	7	4	4	4	4	7	4	5	5	7	6	4	5	4	5	5	4	4	5	5	5	4	4	4	5	1	2	2	3	2
413	2022-07-02 19:21:28	227seconds	39.144.39.39	4	4	4	4	4	4	4	4	4	3	3	2	2	4	4	4	3	4	4	5	3	3	4	4	4	4	3	4	4	4	4	4	4	4	1	2	2	1	1
414	2022-07-02 19:22:09	132seconds	39.149.41.245	5	5	4	4	5	4	4	5	4	4	5	4	5	4	5	4	4	5	4	4	5	5	5	3	5	3	4	5	5	5	4	4	5	4	1	4	1	1	1
415	2022-07-02 19:23:38	102seconds	125.45.110.190	3	4	2	1	2	2	2	2	2	2	2	2	2	2	3	3	3	2	2	3	3	3	3	3	2	1	1	1	1	3	1	1	2	2	2	2	2	2	1
416	2022-07-02 19:28:34	105seconds	39.149.41.160	4	5	5	6	6	5	4	4	5	5	5	5	6	5	6	6	6	6	5	6	5	5	6	6	6	6	6	4	4	4	4	4	5	5	2	4	3	3	1
417	2022-07-02 19:31:38	383seconds	110.19.212.203	6	6	5	6	6	6	3	3	3	5	5	4	4	4	5	5	5	5	5	5	5	3	6	6	6	6	6	4	5	5	5	5	5	5	1	2	1	1	2
418	2022-07-02 19:32:00	238seconds	101.86.1.178	5	5	5	7	7	7	5	4	4	5	6	4	6	6	6	5	4	4	4	7	3	4	6	4	4	4	4	6	6	6	6	6	4	4	2	2	1	1	1
419	2022-07-02 19:37:34	126seconds	39.149.40.150	7	6	4	6	5	6	3	4	5	3	5	5	5	5	7	6	6	6	6	7	4	4	6	3	3	4	4	5	5	7	2	2	2	2	2	2	3	4	1
420	2022-07-02 19:45:12	83seconds	39.149.40.190	7	6	5	6	6	6	6	5	5	5	6	5	5	4	4	5	5	4	4	5	4	5	4	5	4	4	5	5	5	5	5	5	4	5	2	2	5	4	1
421	2022-07-02 19:50:28	147seconds	39.144.23.174	7	6	5	5	5	5	5	5	5	5	5	5	5	5	5	5	5	5	5	5	5	5	5	5	5	5	5	5	5	5	5	5	5	5	1	2	1	2	2
422	2022-07-02 19:52:34	277seconds	114.84.155.73	4	4	4	4	5	5	4	4	4	1	4	3	3	4	5	5	5	5	3	3	4	5	5	3	4	4	4	3	3	3	1	1	1	1	2	3	4	1	2
423	2022-07-02 20:02:50	837seconds	39.149.40.105	4	4	3	3	4	4	4	5	5	6	4	4	4	4	3	5	5	4	5	4	4	4	5	4	5	5	5	5	5	5	5	5	5	5	2	2	1	2	2
424	2022-07-02 20:05:08	198seconds	39.144.181.164	7	6	5	5	4	5	4	4	5	7	5	5	7	5	5	5	4	6	6	7	5	7	7	5	5	4	5	3	6	6	5	5	6	5	2	2	5	2	1
425	2022-07-02 20:05:19	266seconds	171.9.149.25	5	4	3	4	5	3	3	3	2	4	4	4	3	4	5	5	5	4	4	4	3	3	3	4	3	3	3	3	4	4	4	3	3	4	1	3	5	1	2
426	2022-07-02 20:29:13	265seconds	222.139.239.181	4	6	6	6	6	5	3	4	4	4	4	4	4	4	5	5	5	5	5	5	5	5	5	5	5	5	5	3	4	4	4	4	4	4	1	2	2	3	1
427	2022-07-02 20:29:19	172seconds	39.149.40.164	5	5	6	4	5	4	4	4	5	5	6	4	5	5	5	6	6	6	5	5	5	6	5	6	6	6	6	5	5	6	6	6	6	6	1	3	5	3	2
428	2022-07-02 20:32:38	219seconds	39.149.40.226	7	7	7	5	5	5	4	5	6	6	6	5	6	5	5	6	5	5	5	7	6	5	6	6	6	6	6	7	7	7	7	6	7	7	1	4	4	3	1
429	2022-07-02 21:21:11	67seconds	39.144.177.170	2	3	2	2	5	3	1	2	1	1	1	2	3	3	3	3	3	4	3	3	3	3	3	3	3	3	3	2	3	3	3	3	3	3	2	3	5	3	1
430	2022-07-02 21:21:59	63seconds	39.144.177.170	5	5	4	3	4	3	1	1	4	4	4	2	2	4	5	5	4	3	5	5	3	5	5	2	2	2	2	2	4	5	4	4	4	4	1	4	5	3	1
431	2022-07-02 21:22:03	106seconds	117.159.95.59	6	5	4	4	7	7	5	6	4	6	6	5	4	5	7	7	6	7	6	6	6	6	7	7	6	6	4	4	5	6	5	5	5	5	2	3	5	2	1
432	2022-07-02 21:22:41	98seconds	39.144.177.167	5	6	5	5	6	7	5	6	4	5	5	6	5	6	6	6	6	6	6	6	6	5	6	6	6	6	6	5	5	5	5	5	5	5	1	4	1	3	1
433	2022-07-02 21:22:52	147seconds	123.52.132.52	7	4	5	6	6	6	6	4	6	7	6	4	4	6	6	5	5	6	5	6	6	6	6	3	4	4	4	4	5	5	3	3	4	3	2	4	2	1	2
434	2022-07-02 21:23:21	80seconds	122.96.46.156	5	5	3	5	5	3	3	4	4	3	5	3	3	4	6	6	5	5	5	6	4	4	5	3	3	3	3	4	4	5	4	4	4	4	2	3	3	1	1
435	2022-07-02 21:27:11	279seconds	123.7.97.46	7	7	7	5	4	4	4	4	4	5	5	4	5	5	5	5	5	5	5	4	4	4	4	5	5	5	5	4	4	4	4	4	4	4	2	2	3	3	1
436	2022-07-02 21:28:00	360seconds	106.33.171.184	4	4	5	7	5	6	5	7	6	7	5	5	5	5	5	5	5	5	5	5	5	5	5	5	5	5	5	5	5	5	5	5	5	6	1	3	3	2	1
437	2022-07-02 21:30:06	121seconds	182.118.235.50	4	4	3	3	3	3	3	3	3	5	3	3	3	2	3	3	2	5	3	3	2	3	2	4	4	4	4	3	3	3	3	3	3	3	1	2	5	1	2
438	2022-07-02 21:32:30	63seconds	39.144.177.165	7	6	4	4	5	5	4	7	5	4	5	4	4	5	4	4	5	5	5	4	5	5	5	5	6	5	4	5	4	5	5	5	5	5	1	2	1	1	2
439	2022-07-02 21:32:46	648seconds	39.144.177.164	3	4	4	2	3	2	4	3	3	1	1	1	1	1	3	3	3	3	3	3	2	3	3	1	3	3	3	2	2	3	5	3	2	3	2	3	4	2	1
440	2022-07-02 21:33:54	490seconds	106.34.77.177	5	4	4	4	4	4	5	5	3	4	4	4	3	3	3	5	5	3	5	5	4	3	3	5	4	5	5	4	3	6	3	4	4	4	1	2	2	1	1
441	2022-07-02 21:37:19	881seconds	42.228.230.60	5	5	4	5	6	6	4	5	6	5	4	5	5	6	5	5	5	5	5	6	5	5	6	7	7	7	6	5	5	5	4	4	4	4	2	4	2	2	1
442	2022-07-02 21:43:49	268seconds	117.136.105.179	4	4	4	3	3	3	3	3	3	3	3	3	3	3	3	3	3	3	3	3	4	3	4	3	3	4	3	3	3	3	4	4	6	5	1	2	1	4	3
443	2022-07-02 21:44:12	176seconds	117.59.173.15	7	7	4	6	6	6	4	5	6	4	6	5	6	6	6	7	7	6	5	5	4	4	4	6	6	6	5	5	5	5	4	4	4	4	1	2	2	4	1
444	2022-07-02 21:46:17	149seconds	182.118.233.153	6	6	5	4	3	3	3	7	5	1	4	6	4	6	5	5	5	5	4	3	6	5	5	2	2	2	2	2	3	3	4	6	6	6	2	3	5	2	2
445	2022-07-02 21:48:07	143seconds	39.149.41.186	6	6	4	4	4	3	3	3	3	4	4	3	2	3	5	3	4	5	3	3	3	4	3	5	4	3	4	4	4	4	4	4	4	4	1	2	4	2	1
446	2022-07-02 21:50:15	57seconds	182.118.233.134	5	6	5	4	5	5	5	5	4	6	5	3	4	4	5	5	5	4	5	6	5	5	5	4	3	3	3	4	4	4	6	6	6	6	2	2	5	2	1
447	2022-07-02 21:54:07	61seconds	117.136.44.231	6	6	6	6	6	6	2	2	2	6	6	2	6	6	6	6	6	6	6	6	6	2	6	6	6	6	6	4	4	6	5	5	5	4	1	1	5	2	1
448	2022-07-02 22:04:18	68seconds	123.52.132.55	6	5	6	5	6	5	5	6	6	6	5	5	5	5	5	5	5	5	5	5	5	5	5	5	5	5	5	5	5	5	5	5	5	5	2	2	5	1	1
449	2022-07-02 22:07:11	137seconds	61.158.147.30	7	7	3	3	6	4	5	5	5	7	4	4	3	4	5	6	7	5	3	3	2	2	4	3	4	2	5	4	4	4	4	4	4	4	2	1	1	3	2
450	2022-07-02 22:07:38	184seconds	219.156.155.247	4	6	3	3	4	5	4	3	3	3	4	4	4	3	5	4	4	4	5	4	4	4	5	4	4	4	5	5	3	4	4	4	5	4	2	2	2	2	2
451	2022-07-02 22:32:58	358seconds	106.46.78.115	4	5	5	5	5	4	3	3	5	4	4	4	4	5	5	4	5	2	5	5	4	1	5	3	4	4	2	4	5	5	7	7	7	7	2	2	3	2	1
452	2022-07-02 23:10:13	229seconds	117.136.104.181	3	2	4	1	5	3	2	4	2	1	4	2	3	1	5	2	3	6	2	4	3	2	5	1	3	5	3	4	1	5	2	5	3	4	2	2	3	1	2
453	2022-07-02 23:22:29	443seconds	39.149.41.27	5	5	4	5	4	4	5	4	5	5	4	5	3	6	4	5	6	3	4	2	5	3	4	4	3	4	4	3	5	3	5	4	3	4	1	1	4	3	1
454	2022-07-02 23:28:59	348seconds	183.228.162.59	5	4	2	2	4	3	5	4	4	5	3	4	4	4	4	4	4	4	4	4	4	4	4	4	4	4	4	4	4	4	4	4	4	4	2	2	5	4	2
455	2022-07-06 06:32:05	211seconds	219.155.136.16	3	4	2	1	6	3	1	4	1	1	3	1	3	2	5	4	5	4	5	5	5	1	1	1	1	2	4	1	4	5	1	1	1	1	2	2	1	4	1
456	2022-07-06 06:52:14	237seconds	39.149.40.26	6	6	6	6	6	6	4	5	6	7	5	4	4	4	6	6	6	6	6	6	6	6	6	4	3	3	4	6	6	6	4	4	5	4	2	2	5	4	1
457	2022-07-06 07:34:24	64seconds	123.52.132.55	5	5	4	6	3	4	3	5	6	3	5	4	4	5	4	5	4	5	4	5	4	3	6	4	4	5	5	4	5	4	5	5	4	5	1	2	1	2	1
